# Supplementary material for: Deletion of Topoisomerase 1 in excitatory neurons causes genomic instability and early onset neurodegeneration
Source: Nat Commun. 2020 Apr 23;11:1962. doi: 10.1038/s41467-020-15794-9 (PMC7181881; doi:10.1038/s41467-020-15794-9)
Supplement: Supplementary file 4 — Supplementary Data 1 [file 41467_2020_15794_MOESM4_ESM.xlsx]

## Sheet: Cluster 1 
Supplementary Data 1. Single-cell RNA-seq cluster marker genes
Gene	log2 f.c.	p-val
Satb2	1.61475	4.45653e-110
Ccbe1	1.54254	1.30465e-25
Met	1.51795	4.91107e-57
Unc5a	1.44801	5.52437e-22
Usp31	1.43073	6.3567e-22
Tmem108	1.42075	1.05707e-56
Zbtb34	1.38348	2.61136e-19
Nr4a3	1.35608	2.28219e-22
Scube1	1.32712	2.41607e-42
Rspo2	1.29939	9.25908e-17
Tbr1	1.29746	1.39553e-50
Gm26649	1.29646	7.70169e-50
3110047P20Rik	1.28319	2.27709e-75
Rfx3	1.27507	1.09035e-37
Jph1	1.27225	3.1026e-19
Zbtb18	1.26806	1.26199e-140
Ntsr1	1.26137	2.8434e-44
Prkaa2	1.25142	6.63349e-49
Rapgefl1	1.24781	2.45789e-32
Gan	1.22663	2.22963e-14
Osbpl5	1.21163	7.17001e-17
Prdm8	1.20499	1.30809e-22
Ppp6r2	1.1966	8.32763e-19
Rasgrf2	1.19386	2.49945e-23
Cntn2	1.19194	1.48469e-48
Ptprk	1.19057	5.22288e-24
Neurod1	1.18858	1.1531e-41
Itpr1	1.18376	4.64967e-24
Cdkl5	1.17868	1.60372e-46
Fam19a1	1.17781	2.46084e-32
Rhou	1.17163	1.03823e-46
Slc16a7	1.16836	7.39773e-25
St3gal1	1.16725	1.53533e-14
Trpc5	1.16507	8.3144e-32
Exoc8	1.16033	1.01572e-17
Trpc4	1.15793	2.58298e-20
Gpr22	1.14709	3.06049e-29
Rspo3	1.144	1.99736e-20
Klf11	1.14231	2.10606e-13
Slc4a8	1.14105	3.17532e-27
Epha3	1.14025	1.44506e-16
F730043M19Rik	1.13835	3.35133e-35
Slc8a1	1.13764	2.18199e-29
Prss12	1.13216	1.18226e-26
Syt10	1.13216	1.88275e-13
Prr14l	1.12565	5.03497e-16
Bhlhe22	1.12396	2.78119e-55
Ppm1h	1.12365	2.74603e-21
Klf8	1.12211	5.41092e-18
Aff2	1.11449	1.01569e-18
Sox11	1.1107	1.35439e-40
Sema7a	1.10978	6.79175e-25
Mlip	1.10959	8.52157e-17
Brsk2	1.10616	3.53422e-22
Tes	1.1037	2.6947e-29
Nfe2l3	1.10257	7.3784e-17
Zbtb44	1.1	3.41356e-27
Sv2b	1.09922	6.83139e-34
Aff3	1.09579	6.43321e-19
Fgd4	1.09249	7.4138e-35
Kcnj3	1.09157	1.22779e-26
Cdh12	1.09146	6.40983e-26
Lzts1	1.09109	8.55889e-24
Amer3	1.08763	9.82539e-14
Bmpr2	1.08314	6.12361e-36
Irs2	1.08161	2.98557e-23
Rap1gap2	1.07899	3.7187e-13
Palm2	1.07332	2.86401e-29
Kcnv1	1.0711	2.40662e-26
Zbtb6	1.0711	2.40662e-26
Npy1r	1.0706	2.50386e-21
Wnt7b	1.06638	1.85717e-29
Ryr2	1.06581	5.35248e-25
Dip2a	1.06502	6.26483e-14
Slitrk1	1.06273	8.40201e-26
Gfod1	1.05969	1.20525e-14
Lifr	1.05805	2.2277e-11
Cacna2d1	1.05205	3.90531e-106
Kcnh7	1.05162	7.22461e-34
Zbtb5	1.05134	5.78706e-21
Zfp827	1.05033	3.63426e-18
Atp2b3	1.04896	1.92849e-15
Dock9	1.0456	2.93467e-46
Mycn	1.04526	9.05182e-36
Mylip	1.0445	3.79712e-12
9130024F11Rik	1.04315	2.59855e-23
D130043K22Rik	1.04053	2.51808e-18
Celsr2	1.0404	2.33272e-55
Nt5dc3	1.03984	1.68139e-29
Arl5b	1.03938	2.113e-23
Zbtb10	1.03864	3.25186e-14
D630045J12Rik	1.03661	9.96134e-26
Slc37a3	1.03471	1.50352e-26
Slc38a7	1.0341	1.39035e-11
Gm15415	1.0338	9.78054e-18
Zfp846	1.03262	2.7363e-14
Fsd1l	1.03172	2.4626e-45
Rtn4r	1.02984	1.21034e-13
Sla	1.0287	3.61526e-81
Lmo7	1.02827	2.56119e-28
Trak2	1.0268	1.75259e-24
Dtx4	1.02518	2.69361e-25
Tab3	1.02211	3.11452e-17
Kcnk10	1.02118	2.23863e-29
Npr3	1.01457	3.73871e-13
Shank1	1.01388	7.16441e-25
Kcng1	1.01373	2.96861e-15
Ubxn7	1.01191	3.72234e-24
Sema4c	1.01124	2.25682e-20
Tmem2	1.00996	3.73288e-21
Lmbrd2	1.00713	8.66729e-31
Mex3b	1.007	2.60956e-28
Arhgef28	1.00667	1.52785e-23
Hivep2	1.00609	1.24436e-81
Zcchc2	1.00482	1.36154e-12
Tbc1d30	1.00458	1.42248e-17
Neo1	1.00285	1.04052e-50
Hectd3	1.00211	3.01147e-11
Wwc1	0.99999	3.28282e-38
Zfp763	0.999064	1.13505e-12
Gpd1l	0.997814	4.80399e-27
Lmtk3	0.997556	3.03241e-31
Hrk	0.99636	1.56411e-21
Pde1a	0.996005	1.40894e-53
Hivep1	0.995711	2.59627e-26
Apaf1	0.995105	3.94449e-23
Dock3	0.994818	2.99595e-32
Sacs	0.994405	3.78629e-33
Ptpro	0.993278	6.71782e-36
Lrrc55	0.990434	1.07026e-10
Pik3cb	0.990434	1.07026e-10
Adcyap1	0.988163	7.82437e-13
Apc2	0.986595	6.05853e-31
Draxin	0.984568	3.51428e-30
Lonrf1	0.984568	1.46364e-19
Gpr26	0.983316	2.36722e-24
Ptpre	0.982239	3.51517e-31
Gm26821	0.982035	7.55481e-16
Sertad2	0.982035	7.55481e-16
Adamts3	0.981681	2.37045e-17
Tmem150c	0.981191	1.53539e-43
Hspa12a	0.979455	6.05685e-49
Kif21b	0.978011	8.21476e-42
Dapk1	0.978011	1.562e-30
D10Bwg1379e	0.978011	4.5191e-27
Nomo1	0.978011	5.633e-19
Iffo2	0.978011	1.00438e-13
Adam19	0.978011	5.33954e-13
Cbln1	0.978011	2.80188e-12
Gm26917	0.978011	7.43193e-11
Rgma	0.97589	1.18804e-30
Mn1	0.975508	1.68906e-25
B4galt5	0.975066	1.99712e-21
Arid5b	0.974097	1.79818e-33
Nav2	0.973576	5.13541e-29
Myo16	0.973192	4.39541e-13
Neurod2	0.972843	5.36448e-103
Lnpep	0.97218	6.1679e-11
B930095G15Rik	0.971741	6.02464e-20
Gatad2b	0.971231	2.88748e-28
Gpr12	0.971231	2.88748e-28
Zmym1	0.970631	7.18875e-17
Sorl1	0.969643	1.97674e-22
Lcor	0.9695	1.24593e-14
Stard4	0.96754	1.00813e-17
Asic2	0.967316	9.92308e-12
Elfn2	0.965741	2.59632e-10
Pex5l	0.964766	5.5191e-14
Ksr2	0.964218	8.10365e-18
Esyt2	0.961644	1.10461e-18
Smug1	0.960619	4.50198e-14
Kat6b	0.96019	3.539e-50
Epb4.1	0.957532	3.06502e-27
Opcml	0.95688	5.37943e-89
Trpm3	0.955705	1.03956e-24
Slco5a1	0.95362	9.26786e-20
1700019D03Rik	0.952693	8.95977e-10
Grm7	0.951055	2.33927e-22
Csnk1g1	0.950784	1.88512e-29
Mctp1	0.950286	4.39696e-15
Tgfbr1	0.950154	1.49538e-21
Rnf165	0.949502	1.19017e-43
Cers6	0.949343	1.0433e-27
Hipk3	0.949191	1.46198e-10
Sstr2	0.948158	4.51206e-12
Fat4	0.947374	1.30855e-13
Vash2	0.947239	2.17872e-23
Slitrk5	0.947184	1.68826e-34
Sox5	0.945676	6.64637e-42
Smurf1	0.945221	1.9558e-14
Ephb2	0.943164	7.18778e-17
2018-03-04	0.94292	3.61369e-20
6030458C11Rik	0.941643	1.58077e-14
Lysmd3	0.941643	1.91844e-11
Ndrg1	0.940685	2.54328e-27
Asxl3	0.938509	3.07657e-34
Nrip1	0.938165	1.78081e-61
Ptpn12	0.938165	4.37443e-22
Sestd1	0.937426	2.39637e-31
Cnksr2	0.93734	6.1503e-55
Tiam2	0.936729	1.85106e-15
Nckap5	0.934782	1.02748e-14
Kctd15	0.934526	8.07232e-11
Sez6l	0.933495	1.61165e-44
Kctd4	0.933275	4.95772e-18
Cux2	0.932341	6.57605e-19
Cdk19	0.932049	8.27948e-30
Dmxl2	0.931491	7.85523e-31
Sphkap	0.931491	4.03128e-25
Gmip	0.931491	8.26364e-15
Cacna1d	0.93047	1.18943e-15
Ntrk3	0.930155	2.76794e-24
Hs3st2	0.929559	1.67518e-16
Mat2b	0.928531	4.03287e-34
Mfsd4	0.928001	2.06389e-09
Siah1a	0.92733	4.08351e-19
Plxna4	0.926432	1.64836e-45
Sfmbt1	0.925169	5.32036e-15
A830018L16Rik	0.925018	1.37393e-36
Rnf182	0.923944	5.11565e-21
Mfsd11	0.923944	1.30573e-12
Creg2	0.920853	6.51816e-24
Klhl3	0.920345	1.05566e-12
Peli1	0.920149	6.80099e-53
Qser1	0.919171	3.40491e-15
Coq10b	0.917719	2.23966e-10
Sec24b	0.916453	1.88511e-14
Cyth3	0.916067	2.20114e-35
Gabbr2	0.913473	2.6725e-46
Adarb1	0.913473	1.18214e-20
Dsel	0.913473	2.16656e-15
Fam78b	0.913473	1.8235e-10
Tenm3	0.912012	1.83092e-30
Slco3a1	0.911818	1.9609e-26
L3mbtl3	0.91132	3.8014e-44
Gab2	0.910188	5.5275e-13
Lemd3	0.909958	3.63235e-12
Smyd3	0.909018	4.52308e-19
Pdss2	0.909018	9.21911e-10
Dcaf12l1	0.90881	3.47531e-18
Sybu	0.907225	1.33072e-82
Kmt2b	0.907	4.4421e-13
Shank2	0.905104	3.47289e-20
Ugcg	0.904846	1.06582e-36
Sel1l3	0.904739	7.50416e-10
Coro2a	0.904477	5.28105e-14
Acvr1b	0.904199	4.71269e-28
Aatk	0.903903	1.6161e-17
Gigyf1	0.903903	4.60386e-09
Ppp1r26	0.903903	4.60386e-09
Klhl28	0.903251	2.35847e-12
Lmln	0.902503	1.53039e-11
Med1	0.902299	2.10933e-31
Caln1	0.901822	3.83769e-68
Dlk2	0.900894	2.85685e-13
Gdpd5	0.900624	6.09849e-10
Kitl	0.900524	1.91246e-38
B3galt2	0.900302	1.82122e-51
Akt3	0.899787	8.53253e-49
Slc7a14	0.89923	1.61659e-20
Rtn4rl1	0.897968	1.01991e-18
Nos1	0.897968	7.88653e-11
Mical3	0.897343	1.24975e-20
Golga7b	0.896181	4.55183e-39
Map3k2	0.895928	7.95145e-19
Bai2	0.895773	9.94404e-12
Bach2	0.895123	1.03727e-22
Kdm6b	0.894241	4.58927e-17
Psd3	0.894157	7.45618e-56
Zfp711	0.893928	7.86854e-26
Rorb	0.893454	7.91833e-23
Diexf	0.892566	7.99919e-12
Sema4f	0.892566	7.99919e-12
Nova2	0.89227	2.92983e-30
D3Ertd254e	0.892069	3.60206e-17
St3gal2	0.892069	3.60206e-17
Syt7	0.891966	2.92838e-42
Aph1b	0.891966	4.81539e-19
Snx7	0.891811	6.03734e-23
Rps6ka3	0.891	1.6936e-14
Hs6st2	0.890689	4.05573e-80
Nacad	0.889458	6.42617e-12
Xrn1	0.88918	3.62331e-20
Rnf219	0.888155	2.90224e-19
Lsm11	0.88786	7.60074e-38
Setbp1	0.88786	7.60074e-38
Plxna1	0.887688	3.05659e-22
Zfp697	0.887039	2.01146e-09
Rabgef1	0.886303	2.24912e-19
Phtf2	0.885821	1.72922e-17
Fam76b	0.885638	2.62096e-10
Uggt2	0.885638	2.62096e-10
Mfsd6	0.884485	1.34008e-25
Zdhhc9	0.884485	7.36418e-14
Fam160b1	0.882922	1.35386e-22
Necab1	0.88215	7.80357e-53
Rims1	0.88168	2.62952e-30
Mex3a	0.881597	1.39553e-45
4833422C13Rik	0.881384	2.67856e-11
Klf13	0.880776	2.87737e-29
Med13l	0.880247	1.21783e-31
Nmnat2	0.878804	3.12994e-27
Fem1a	0.878381	6.18752e-17
Rcor1	0.878381	2.14989e-11
Ipcef1	0.877928	2.64283e-12
Arhgap29	0.876431	4.83523e-17
Gmeb1	0.876228	4.97249e-18
Naa25	0.875935	5.32233e-31
Atp8a2	0.875732	1.37151e-10
Fbxo45	0.8749	2.91103e-14
Ptprr	0.874521	3.77424e-17
Itpk1	0.874422	3.86226e-18
Tmem245	0.874252	3.65511e-20
Tnik	0.874021	8.9131e-57
Slc17a6	0.873849	9.33744e-28
Ubr1	0.872651	1.94321e-23
Slc29a4	0.872651	2.8067e-20
Asb7	0.872651	1.68262e-12
Fnip2	0.872651	1.10245e-10
Ccdc71l	0.872651	6.53836e-09
Fam219a	0.871615	8.69435e-33
Dcp2	0.869377	1.75233e-19
Smg7	0.869021	3.8419e-27
Map2k6	0.869021	5.28706e-09
Pvrl3	0.868884	5.1777e-26
Dcun1d1	0.868577	3.16091e-33
Bbc3	0.868577	1.59093e-15
Jrkl	0.868577	1.59093e-15
Arhgap23	0.86801	1.25456e-13
Tspan14	0.867535	1.39029e-18
Pitpnm2	0.86726	1.38575e-17
Zfp354c	0.866785	8.79897e-35
Nov	0.866785	7.09781e-11
Cacna1b	0.86642	2.7649e-32
AK129341	0.865533	4.2699e-09
Pak7	0.865216	1.64028e-49
Pou3f2	0.865192	3.2798e-31
Lpgat1	0.864988	1.05934e-61
Adam23	0.864352	4.27377e-23
Inhba	0.864176	8.89581e-15
Wbscr17	0.864176	8.89581e-15
Cdyl2	0.863172	4.47885e-10
Papolg	0.863172	4.47885e-10
Gucy1a2	0.862179	3.44427e-09
Tspyl5	0.860829	1.41916e-30
Akap6	0.86055	5.09114e-40
Trim67	0.85915	9.93083e-35
Bcl9l	0.85915	4.67764e-16
Mios	0.858793	2.73292e-20
Tppp	0.858664	3.63559e-11
Surf6	0.858321	4.31196e-15
Rnd1	0.858122	2.90661e-19
Sstr1	0.857383	6.11286e-25
Abca3	0.85672	1.42817e-21
Myo18a	0.85672	1.42817e-21
Mfap1b	0.856456	3.38013e-15
Zfp770	0.856456	3.38013e-15
Fbxo41	0.856121	9.3028e-23
Pvrl1	0.855409	3.03485e-14
Zfp605	0.855409	3.03485e-14
Ssx2ip	0.855204	3.02547e-44
Slc17a7	0.855084	2.82138e-12
Prickle2	0.854332	1.77436e-18
Mapk8	0.853958	2.38704e-62
5031439G07Rik	0.853958	2.21618e-16
Rapgef2	0.853369	1.77848e-17
2310057M21Rik	0.851259	1.84427e-11
Zbtb43	0.851011	7.66146e-20
Micall1	0.850672	1.77559e-12
Tmem168	0.850672	1.36235e-08
Wdr59	0.850672	1.36235e-08
Pou3f1	0.849959	1.3454e-29
Prepl	0.849959	8.06905e-19
Gpbp1l1	0.849959	1.4417e-09
Gpr21	0.849959	1.4417e-09
Clstn2	0.849394	4.04426e-21
Igf1r	0.849077	1.0404e-16
Unc13a	0.848799	8.2072e-18
B3gat1	0.848063	8.38549e-40
Mapkbp1	0.847721	9.85404e-16
Nat8l	0.847515	1.09732e-08
Zscan21	0.846898	1.18135e-10
Plcxd2	0.846333	7.80798e-29
Zfyve20	0.846083	7.67804e-16
Nuak1	0.845893	4.87637e-18
Ept1	0.845622	1.13279e-22
Zfp451	0.84448	7.05058e-44
Tmem68	0.84448	1.63164e-26
Kansl1	0.84448	8.79836e-13
Zfp84	0.84448	9.42627e-11
Gpr85	0.843494	1.92984e-67
Fam155a	0.843131	1.31035e-42
Angpt1	0.843006	3.74329e-17
Ablim1	0.842836	4.11646e-57
Ephb6	0.84267	6.32252e-14
Gm20204	0.842345	7.35618e-12
Zc3h6	0.842345	7.35618e-12
Shisa9	0.842135	7.54604e-22
Gabrb2	0.842014	1.13409e-20
Tmtc4	0.84197	2.87085e-32
Zfp738	0.84156	7.09672e-09
Gtf2a1	0.840611	1.2382e-19
Hivep3	0.840193	3.49363e-31
Trio	0.839861	1.37308e-35
Brwd3	0.839175	3.89357e-14
Ipo8	0.838749	4.32186e-13
Sh3rf3	0.838459	4.92457e-21
Rnf24	0.837965	2.62863e-15
Zfp871	0.837311	3.7215e-21
D430041D05Rik	0.836932	1.19373e-57
1110002L01Rik	0.836932	3.40359e-13
Pygo2	0.836932	3.40359e-13
Wdr35	0.836932	3.40359e-13
Znrf2	0.836041	9.66766e-28
Tbl1xr1	0.835837	1.50274e-30
Lingo1	0.833761	1.43777e-38
Gpc2	0.83343	2.38759e-20
Ehd3	0.83343	1.23838e-15
Pdzrn3	0.83343	1.23838e-15
Phyhip	0.83343	3.00501e-11
Sertm1	0.83343	3.00501e-11
Ankrd32	0.832411	5.66627e-23
Arid1a	0.832299	1.8084e-20
Mycl	0.831741	1.65318e-13
8430427H17Rik	0.831102	1.13985e-14
Lrfn5	0.830091	3.83478e-33
Zbtb38	0.829928	1.16274e-56
Tollip	0.829012	7.81079e-21
Neurl1b	0.828915	1.41963e-12
Rbm15b	0.828915	1.41963e-12
Cdh11	0.828848	6.90772e-32
Ssh2	0.828479	2.07688e-18
Atg2b	0.82795	1.91437e-10
Tbc1d14	0.827295	1.58757e-18
Osbpl11	0.826904	7.96409e-14
Leprotl1	0.826741	7.02577e-54
Kpna4	0.826559	6.37685e-34
Atp2b2	0.826461	5.24062e-63
Zfp9	0.826461	2.21951e-08
Anapc1	0.825365	6.232e-14
Ranbp2	0.825365	6.232e-14
Zfp365	0.825248	4.19622e-15
Rnf138	0.825062	1.62032e-17
Ttc28	0.82486	1.4897e-50
Ccdc85a	0.824759	5.28156e-24
A830010M20Rik	0.82386	3.90731e-24
Gprin1	0.82312	5.0292e-30
Eef2k	0.82268	9.53257e-18
Gopc	0.822098	2.13167e-24
Mllt10	0.821905	1.06347e-21
4922502B01Rik	0.820382	1.15799e-24
Tub	0.819787	1.22366e-20
Arhgap44	0.819541	9.52303e-10
Tbc1d24	0.81922	4.66546e-34
4933431E20Rik	0.819162	3.34592e-13
Xpo7	0.818946	7.29982e-17
Gm12371	0.818946	1.14241e-08
Mgat4a	0.818946	1.14241e-08
2900026A02Rik	0.81871	4.60176e-12
Nlgn1	0.81845	1.49482e-23
Lrrn2	0.818162	3.32872e-22
Nol10	0.818162	6.03975e-11
Epha4	0.818029	8.85944e-66
Arhgap32	0.817842	6.93488e-21
Mast4	0.817668	2.62171e-13
Rev1	0.817668	2.62171e-13
Enox1	0.817484	7.58461e-10
B3galt1	0.817081	3.3735e-25
Exoc6b	0.81637	4.78306e-11
Rmnd5a	0.81637	4.78306e-11
Entpd6	0.815955	3.9148e-21
Cnr1	0.815492	2.70994e-42
Rc3h2	0.815492	3.30865e-17
0610010F05Rik	0.815291	2.24361e-62
Rad50	0.815032	2.937e-21
Slx4	0.814382	7.30599e-09
Prpf4	0.813943	2.24464e-12
Stx16	0.813943	2.24464e-12
Ctif	0.813562	4.79915e-10
Unc5c	0.813562	4.79915e-10
Usp13	0.813562	4.79915e-10
Atxn7l1	0.812432	1.76398e-12
Pdik1l	0.812101	4.19317e-23
Uvrag	0.811282	2.36375e-11
Cdh10	0.811165	1.13743e-17
Slain2	0.81111	9.60996e-25
Slc8a2	0.810693	7.64486e-14
Ipmk	0.810288	1.92099e-16
Dffa	0.809874	3.02673e-10
Lmtk2	0.809874	3.02673e-10
Bag4	0.809769	5.12921e-22
Mpdz	0.809676	1.86576e-11
Sec61a2	0.809592	5.16177e-25
Mbtps2	0.809281	3.06755e-15
Jmy	0.80867	3.54454e-35
Exoc1	0.808112	4.64212e-14
Atrnl1	0.808112	8.51871e-13
Atxn3	0.808112	1.47149e-11
1810013L24Rik	0.808112	3.71366e-09
Acvr2a	0.807635	2.9368e-43
Zcchc14	0.807454	1.32905e-28
Ralgps2	0.807092	1.9178e-39
Uspl1	0.806966	1.83469e-15
Kcnt2	0.806161	2.95905e-09
Rbbp5	0.805842	4.37981e-08
Ptprd	0.805068	3.42214e-73
Ppp4r2	0.804521	6.80557e-20
Lhx2	0.804273	1.69531e-18
Cpeb2	0.804273	2.35595e-09
Srgap1	0.803124	5.22799e-35
Camkk2	0.802807	1.44325e-47
Fem1c	0.802807	3.19082e-13
Usp7	0.802446	8.7686e-30
Zfp800	0.802446	1.87432e-09
Sez6	0.801824	1.54435e-33
Megf9	0.801555	8.70434e-32
Efnb2	0.801041	1.13176e-35
Hs2st1	0.800871	4.17366e-25
Ncoa1	0.800871	4.17366e-25
Ap1g1	0.800677	5.59986e-19
Zfp57	0.80033	1.94335e-13
Ado	0.800028	7.44963e-11
Add2	0.799528	3.53899e-36
Klhl2	0.799528	2.9549e-16
Qtrtd1	0.799528	2.23804e-08
Smad2	0.798543	5.88141e-11
Hmgxb4	0.798318	7.74355e-18
Zbtb41	0.798218	2.73128e-12
Kmt2c	0.798056	1.09243e-36
Morc3	0.79796	6.86394e-21
Letmd1	0.79796	1.17978e-13
Trim23	0.797815	1.766e-22
Aen	0.797574	1.78658e-08
Fosl2	0.797574	1.78658e-08
Ddi2	0.797301	9.39511e-10
Prr12	0.797301	9.39511e-10
Sema6c	0.797301	9.39511e-10
Amer1	0.796939	6.17593e-26
Ptk2b	0.796939	2.14049e-12
Fam220a	0.796812	9.18121e-14
Efr3b	0.796551	4.47854e-18
Kcnq2	0.796551	4.47854e-18
Psen2	0.795689	7.45197e-10
Tmem131	0.795689	7.45197e-10
Fzd3	0.79504	1.17485e-24
Slc16a2	0.794533	2.96312e-28
Synm	0.794126	5.84668e-20
Ikzf4	0.794126	5.90634e-10
Rnf38	0.79387	1.13602e-08
C1ql3	0.793277	1.02547e-12
Adora1	0.792691	6.3238e-27
Smg1	0.792691	6.3238e-27
Kcnq3	0.79225	3.90919e-41
Pgbd5	0.792112	9.04897e-09
Traf3ip1	0.792112	9.04897e-09
Klhl18	0.791425	2.58924e-14
Socs7	0.791134	1.84761e-20
Cnih3	0.790748	3.57878e-22
Gtf3c1	0.790412	1.40164e-11
Polr3f	0.790412	1.40164e-11
Fam19a2	0.789959	1.61846e-35
St3gal5	0.789859	1.20078e-27
Clip2	0.789701	2.92788e-10
Zfp532	0.789701	2.92788e-10
Osbpl6	0.789584	1.53998e-17
Rragd	0.789311	8.58374e-28
E130309F12Rik	0.789269	3.64609e-19
Rras2	0.789175	1.10074e-11
Thumpd1	0.78911	9.56341e-30
Wipf3	0.788769	5.7293e-09
Golga3	0.788447	1.19993e-14
Zswim6	0.788447	1.19993e-14
Rab9b	0.788309	2.31384e-10
Tmem8b	0.788185	3.43888e-16
Tmem229b	0.787967	8.63789e-12
Kcnma1	0.787493	3.04943e-32
Camsap1	0.787179	2.21578e-28
Ski	0.787179	6.75651e-18
Ddhd2	0.78666	2.30485e-13
Chn2	0.785639	3.1387e-23
Crtc1	0.785639	1.79234e-13
Sipa1l1	0.785639	1.79234e-13
Rpgrip1l	0.785639	1.44196e-10
Rlf	0.784739	4.25521e-15
Nf2	0.78464	3.97106e-29
Snrk	0.784261	4.92708e-20
Dlg2	0.783855	3.27709e-15
Sec24a	0.783855	6.73942e-08
Cntn5	0.783111	8.96038e-11
Pacs2	0.782988	2.52177e-15
3110035E14Rik	0.782702	1.27021e-18
Taf2	0.782137	1.93897e-15
A130010J15Rik	0.782137	5.37765e-08
Zfp518b	0.781896	7.05582e-11
Rnf141	0.781763	6.5039e-14
Klf6	0.781301	4.85934e-78
Adcy2	0.781301	1.80536e-09
Trrap	0.781301	1.80536e-09
Amer2	0.78048	1.87936e-24
Dchs1	0.78048	4.28823e-08
Uba6	0.78048	4.28823e-08
Gpsm1	0.779276	3.07918e-19
2700081O15Rik	0.778622	2.31302e-19
Irgq	0.777927	2.60994e-21
Slc25a51	0.777927	2.60994e-21
Nptxr	0.777885	7.9584e-59
Agap3	0.77734	1.93544e-21
Flot2	0.77734	7.63609e-18
Elf2	0.77734	1.80005e-14
Kpna6	0.77734	2.69363e-11
Chuk	0.77734	8.95508e-10
Slc35e2	0.77734	8.95508e-10
Vps11	0.77734	2.72147e-08
Slc35a1	0.776657	5.78077e-18
Sh3gl2	0.776319	7.7671e-42
Mboat2	0.775984	4.37246e-18
Atp2b4	0.775774	1.51692e-34
Zfp462	0.775774	1.51692e-34
Cep170	0.774886	1.96881e-83
Ppfibp1	0.774412	1.33902e-16
Xpot	0.774028	1.88227e-18
Dicer1	0.773711	1.02034e-16
Ulk1	0.773711	2.68288e-13
4931428F04Rik	0.773479	1.98758e-26
St8sia2	0.772916	1.37053e-56
Purg	0.772567	3.75513e-15
Cers5	0.772246	1.05184e-24
Kbtbd2	0.772246	7.95478e-12
Prrg3	0.772246	7.95478e-12
Inpp4a	0.771879	9.22883e-23
Pianp	0.771822	2.88394e-15
Klhl12	0.771454	2.74594e-10
Zc2hc1a	0.770868	1.26521e-58
Fam13b	0.770751	6.23398e-32
Hsph1	0.770372	4.91828e-52
Apba1	0.770372	2.88129e-25
Ireb2	0.770372	2.58891e-17
B4galt6	0.770081	7.56227e-46
9330159F19Rik	0.769397	3.35837e-60
AI836003	0.769223	1.91323e-19
Adam22	0.768919	1.41755e-23
2210408I21Rik	0.768801	2.49724e-07
Gabra1	0.768146	5.5736e-26
Nlk	0.76729	2.86705e-26
Btrc	0.76729	1.05368e-10
Darc	0.766869	1.79791e-12
Kit	0.766869	1.79791e-12
Ube2ql1	0.766869	1.79791e-12
Fam171a2	0.766799	4.59514e-22
Selrc1	0.76649	4.452e-20
Nufip2	0.766315	5.91085e-29
Zfp426	0.766315	8.27908e-11
Actr3b	0.766041	1.3997e-12
Camkk1	0.765837	1.59002e-07
Plaa	0.765552	2.91552e-29
Slc30a4	0.765552	3.40729e-09
Helz	0.76499	2.07896e-18
BC068157	0.764437	2.69628e-09
Fam124a	0.764115	4.19904e-35
Csnk1g3	0.763892	1.17581e-18
Tshz3	0.763892	1.17581e-18
Bai3	0.763532	5.25978e-23
Adar	0.763236	8.67019e-17
Samd12	0.763236	8.67019e-17
Slc4a7	0.763236	8.67019e-17
Far1	0.762382	1.11391e-25
Agk	0.762302	1.6852e-09
Ncoa6	0.761788	3.72183e-19
Pcnx	0.761788	3.72183e-19
Lgi1	0.761788	4.23778e-15
Zfp266	0.761556	2.24967e-21
Ctdspl2	0.761505	3.7872e-17
Usp15	0.761365	1.08533e-23
Armcx2	0.761155	3.24875e-15
D10Wsu102e	0.760533	2.4886e-15
Ddx41	0.760533	6.40112e-08
Smpd4	0.760533	6.40112e-08
Mkl2	0.760125	1.50188e-11
B4galnt1	0.759322	1.45685e-15
5730508B09Rik	0.759322	1.17367e-11
Lrfn2	0.759322	5.09141e-08
Fam134b	0.758797	9.3661e-18
Unc5d	0.758732	1.11335e-15
Gjc1	0.758648	1.10008e-13
Ube2v2	0.758648	1.10008e-13
Ick	0.758382	4.80378e-20
Rasl11b	0.758152	8.50164e-16
Nln	0.758075	8.80225e-33
Dgke	0.75777	5.32462e-18
Mapk1ip1l	0.75702	5.57804e-12
Zfp37	0.75702	5.57804e-12
Igf2r	0.75702	3.21548e-08
Itsn2	0.756774	3.01672e-18
Acsl5	0.756287	4.34705e-12
Bmi1	0.756287	4.34705e-12
Scarb2	0.756287	4.34705e-12
Wdr47	0.756196	6.64646e-37
5730409E04Rik	0.755926	1.13866e-25
Arih1	0.755926	2.86772e-16
Bsn	0.755926	2.55311e-08
Suv420h1	0.755712	8.01657e-21
Dnajc13	0.755569	3.38537e-12
Cpeb4	0.754867	4.17234e-26
Map4k3	0.754867	2.507e-10
Tmem56	0.754867	2.507e-10
Zfp41	0.754867	2.02601e-08
Rnf220	0.754491	1.1277e-23
Lrrc4	0.75418	2.0489e-12
Ddn	0.754045	1.97e-10
Srf	0.753842	1.60679e-08
Prkca	0.753699	1.36361e-14
Nav3	0.753641	1.75721e-21
Lrp8	0.753177	7.65637e-27
Grin1	0.752525	3.85514e-27
Zfp597	0.751887	1.00886e-08
Rab11fip4	0.751782	1.24549e-19
G2e3	0.751698	9.52174e-11
Rab23	0.751698	9.52174e-11
Setd8	0.751698	9.52174e-11
Tmem109	0.751698	9.52174e-11
Baiap2	0.751629	8.43047e-25
Jazf1	0.750954	7.46281e-11
Ube2q2	0.750954	7.46281e-11
Map6	0.750048	7.14076e-59
Lrrn3	0.750048	2.36569e-28
Slc17a5	0.750048	6.31941e-09
Nip7	0.749752	2.82256e-20
Cacna1e	0.749752	3.45621e-13
Fgd3	0.749752	5.78428e-07
Mtx3	0.749752	5.78428e-07
Spryd3	0.749327	8.24163e-26
Pom121	0.749169	5.76816e-18
Asxl1	0.749169	4.99707e-09
Acsl4	0.749012	5.88642e-26
Tecpr2	0.748598	4.61363e-07
Bach1	0.748485	2.20347e-23
Nab1	0.748316	3.94907e-09
Sobp	0.748107	1.90235e-43
Nrp1	0.748088	2.13043e-26
Tnrc6c	0.747995	1.14877e-32
Lrrc4c	0.747958	4.28016e-36
Tet3	0.747487	8.40392e-24
Mef2d	0.747487	1.23058e-13
Atn1	0.747487	2.18555e-11
B630005N14Rik	0.747487	2.18555e-11
Usp42	0.747487	2.18555e-11
Nck2	0.746682	2.46194e-09
Atf2	0.746629	6.49179e-41
Kif3c	0.745759	1.34817e-27
Rspry1	0.745679	1.80872e-16
Pik3c2b	0.745389	2.33388e-07
Tob2	0.745389	2.33388e-07
Parp11	0.745137	1.53115e-09
Slc25a25	0.745137	1.53115e-09
Btbd9	0.744987	6.14042e-25
Nom1	0.744987	8.08541e-12
Apbb2	0.74469	4.40638e-25
C77370	0.744652	4.98015e-91
Lrrtm2	0.744396	3.15861e-25
Eml1	0.744396	1.2064e-09
Ltn1	0.744396	1.2064e-09
Braf	0.743982	5.94634e-17
Zranb1	0.74387	1.13283e-28
Gga2	0.743675	9.49959e-10
Armcx4	0.743573	4.49347e-17
A830039N20Rik	0.743439	1.47788e-07
Fam131b	0.742973	1.15452e-14
Abcb6	0.742973	7.47571e-10
Klhl29	0.742515	1.17511e-07
Ncoa5	0.742289	5.8794e-10
Rnf112	0.742289	5.8794e-10
Appbp2	0.742154	1.2023e-45
Dnajc6	0.742001	1.45317e-17
Slc1a1	0.741622	5.17589e-15
Ncoa2	0.741622	4.62112e-10
Phc3	0.741622	4.62112e-10
Kbtbd7	0.741622	9.33871e-08
Tapt1	0.741622	9.33871e-08
Lonrf2	0.740479	4.45591e-24
Rrs1	0.740161	3.47757e-18
Ube2z	0.74009	8.2943e-13
Oxsr1	0.739926	1.75704e-15
St7l	0.739926	5.88856e-08
Gm608	0.7396	6.41798e-13
Hira	0.7396	6.41798e-13
Slc2a3	0.739519	1.33857e-15
A630007B06Rik	0.739488	1.08e-39
Me1	0.739119	4.96263e-13
Cep170b	0.739119	1.75271e-10
Mir22hg	0.739119	4.67218e-08
Speg	0.739119	4.67218e-08
Zcchc9	0.739119	4.67218e-08
Rapgef5	0.738725	7.75069e-16
Senp5	0.738531	1.37332e-10
Cdc27	0.738338	5.89086e-16
Nkrf	0.738338	3.70506e-08
Cpd	0.737957	4.47377e-16
Mtmr6	0.737957	4.47377e-16
Polr3d	0.737957	4.47377e-16
D030028A08Rik	0.737957	1.07537e-10
Clmp	0.737582	4.72613e-52
B3gnt5	0.737396	8.41529e-11
Marf1	0.737396	8.41529e-11
Ccdc132	0.737286	1.76153e-13
Kdm2b	0.737213	2.57411e-16
Fbxw11	0.736849	1.13364e-22
D15Ertd621e	0.736849	6.58119e-11
Agtpbp1	0.736669	3.12761e-38
Pum2	0.73642	4.07066e-30
Fam163b	0.73642	1.045e-13
Fam53c	0.73642	1.045e-13
4930430F08Rik	0.736138	1.84162e-08
Rad54l2	0.736138	1.84162e-08
Cul4a	0.735999	8.04e-14
Ipo5	0.735534	2.2813e-23
Twistnb	0.735449	6.3737e-17
BC016423	0.73528	3.13571e-11
Ccdc6	0.73528	3.13571e-11
Srgap2	0.734781	1.82047e-27
Gabrb1	0.734454	2.73144e-17
Pogk	0.734454	2.73144e-17
St6gal2	0.734389	2.79673e-14
Heatr6	0.734292	1.90671e-11
Pqlc1	0.734292	1.90671e-11
Tanc2	0.734004	4.30071e-32
Fbxo21	0.733709	3.08074e-28
Dbpht2	0.733501	1.16183e-17
Klhl24	0.733501	1.16183e-17
Dip2b	0.733254	1.25697e-14
Wnk3	0.733193	8.72296e-18
Dscam	0.73244	6.9945e-12
Lsm14b	0.731786	1.13107e-25
Exoc4	0.731633	5.60406e-22
Fam174b	0.73082	1.89419e-15
Cyth1	0.730738	2.53858e-12
Gpatch1	0.730738	2.53858e-12
Fry	0.730603	6.36197e-19
Kcnb1	0.729938	1.52315e-12
Plekha1	0.72986	8.32075e-16
Usp46	0.72969	7.61143e-42
Pik3r1	0.729646	5.51767e-80
Rnf19b	0.72955	1.17861e-12
Nras	0.729379	5.80928e-32
Ttll7	0.729295	1.44057e-19
Nupl1	0.728795	8.33919e-07
Fmnl2	0.72855	5.84518e-20
Kcnf1	0.72855	8.39637e-10
Kdm4a	0.72855	8.39637e-10
Tnrc6b	0.728481	6.19063e-24
Fam217b	0.728429	5.43816e-13
Pcdh19	0.728069	1.42661e-28
Srrm4	0.728069	3.18896e-20
6330403A02Rik	0.728069	1.57172e-16
Rngtt	0.728069	6.59409e-10
Rnf169	0.728069	6.64295e-07
Slc39a10	0.727812	8.75638e-45
Sox12	0.72737	2.49343e-13
Ogt	0.727234	6.75714e-17
Sh3kbp1	0.727199	2.29049e-29
Csnk2a2	0.726697	3.18254e-10
Wdr3	0.726697	3.18254e-10
Stxbp5	0.726261	2.49336e-10
Tmcc1	0.726047	8.72834e-14
Csrnp2	0.726047	3.34848e-07
Txlng	0.726047	3.34848e-07
Pik3ca	0.725836	1.4568e-21
Frmd4a	0.725668	3.8148e-42
Pcdh9	0.725575	5.36268e-31
Bcl9	0.725115	3.94217e-14
Mal2	0.725115	3.94217e-14
Ppp1r14c	0.724654	5.78461e-51
Osbpl8	0.724562	4.84943e-27
Ppm1e	0.72452	2.31212e-14
Plxna2	0.724462	2.99886e-44
Synrg	0.724231	1.15029e-22
Sacm1l	0.724231	7.29136e-11
Cacnb4	0.723665	4.36635e-23
Lrrc7	0.723665	1.33421e-07
Phf13	0.723665	1.33421e-07
Epc2	0.723586	5.72527e-28
Hcfc2	0.723481	4.43925e-11
Slc29a1	0.723481	4.43925e-11
Grin2b	0.723119	7.00157e-103
Larp4	0.723119	3.46055e-11
Zfp46	0.722417	2.09883e-11
Bicd1	0.722247	3.15068e-24
2410066E13Rik	0.721581	2.15184e-50
Tenm1	0.721581	4.54892e-36
Dgat2	0.721581	1.16451e-15
Mysm1	0.721581	1.16451e-15
Tsga10	0.721581	5.27371e-08
Ormdl3	0.721259	4.19349e-25
Arl15	0.721101	6.69594e-16
Camk1g	0.721101	4.17619e-08
Ralgps1	0.720788	5.94437e-12
St7	0.720788	5.94437e-12
2018-03-01	0.720271	7.03337e-54
Lrrc3	0.719599	2.14096e-12
B3galtl	0.719108	5.33474e-17
Slc6a17	0.718767	9.88304e-13
Phf17	0.7185	1.01841e-08
Tmem65	0.718186	1.14355e-22
Tmem145	0.718109	1.27127e-17
Cdh2	0.71798	2.76739e-51
Prdm2	0.717879	5.98237e-23
Hook1	0.717728	4.32026e-23
Ehbp1	0.717728	7.12073e-18
Vps13a	0.717728	6.33499e-09
Ccdc112	0.717603	4.16288e-29
Rusc2	0.71748	2.68742e-13
Mgat5b	0.717358	4.99224e-09
Ubap2	0.717236	2.06684e-13
Mib1	0.717176	2.96592e-18
Kpna3	0.716997	6.42869e-30
Nol9	0.716997	3.93188e-09
Eif4ebp2	0.716304	2.43485e-09
Zmat3	0.716304	2.43485e-09
Cacfd1	0.715808	2.76123e-19
Utp6	0.71533	1.18143e-09
Dmtn	0.715268	1.02688e-25
Wasf1	0.715098	3.17658e-50
Dok5	0.715022	6.0811e-20
Nyap1	0.71482	1.097e-14
Epha7	0.714661	1.79784e-26
Spen	0.714573	2.42599e-20
Fam199x	0.714427	5.70232e-10
Suco	0.71414	9.59646e-21
Slc38a10	0.714045	3.68827e-15
4921524J17Rik	0.713971	2.13685e-27
Med13	0.713859	5.14656e-21
Atp13a3	0.713586	2.73755e-10
Bdp1	0.712929	5.63761e-22
Otud4	0.712802	1.30705e-10
Dyrk1a	0.712552	1.02031e-10
Dcun1d4	0.712308	2.28941e-16
Larp1	0.712308	7.95982e-11
Herc2	0.712228	1.07673e-38
Zfyve27	0.712069	6.20583e-11
Ss18l1	0.711835	9.79077e-17
Zfp281	0.711835	9.79077e-17
Cpeb3	0.711835	4.83529e-11
Plxnd1	0.711835	4.83529e-11
Atp8a1	0.711704	7.06072e-51
Cxxc4	0.711382	8.13253e-24
Tnpo2	0.711382	4.1562e-17
AU040320	0.711382	2.92981e-11
Tmem170b	0.710948	1.77067e-11
Dab2ip	0.710669	9.79987e-18
Zbtb7a	0.710532	1.06735e-11
Armc8	0.71033	8.27877e-12
Fat3	0.710132	6.41706e-12
Ifnar1	0.709874	1.6825e-18
Mef2a	0.709801	2.14651e-59
L1cam	0.709587	1.47944e-60
Cadm3	0.709197	3.8107e-48
Zfp180	0.709197	1.77755e-12
Cyld	0.709021	1.37225e-12
Tcf20	0.708678	8.16132e-13
Tex10	0.708678	9.35538e-07
Itsn1	0.708511	2.24648e-28
Dctd	0.708347	7.44331e-07
Sema6b	0.708347	7.44331e-07
Spin1	0.708267	7.40845e-29
Dr1	0.708187	3.72377e-13
D6Wsu163e	0.708029	5.91939e-07
Armc10	0.707873	2.19921e-13
Vps26a	0.707721	1.68827e-13
Kdm4c	0.707721	4.70533e-07
Adam10	0.70766	3.28622e-41
Dhx57	0.70762	3.74036e-21
Prokr2	0.707423	3.73855e-07
Lphn3	0.707307	1.81607e-42
Sorbs2	0.707279	7.60495e-14
Fem1b	0.706858	2.91766e-22
Fbxw7	0.706634	2.11723e-61
Arl13b	0.706589	1.98377e-14
Syvn1	0.706589	1.8699e-07
Tsc2	0.706589	1.8699e-07
Trim24	0.706458	1.51287e-14
Mettl1	0.706329	1.48288e-07
6430548M08Rik	0.706077	6.67979e-15
Zbtb16	0.705596	7.37371e-08
Picalm	0.705443	1.03519e-24
Asb3	0.705367	5.83593e-08
Exoc6	0.705367	5.83593e-08
Tmem200a	0.705367	5.83593e-08
Smarcc1	0.705188	3.11314e-52
Dhcr24	0.705144	4.02449e-37
N28178	0.705144	7.29871e-16
Kif3b	0.705057	5.28007e-53
Sel1l	0.704857	6.52029e-26
Ptprn2	0.704649	2.26825e-26
Ppm1l	0.704122	1.28799e-27
Med16	0.704122	1.41879e-08
Reep2	0.703935	4.30456e-28
Zfp322a	0.703935	4.30456e-28
Mfsd8	0.703574	6.94522e-09
Ube4b	0.703401	4.14344e-18
Pde7a	0.703401	5.4676e-09
Gfpt1	0.703316	3.08377e-18
Neurod6	0.703266	1.05724e-66
Zfp512	0.703232	2.29309e-18
Cln8	0.703232	4.30195e-09
Astn1	0.702987	9.37839e-19
Srebf2	0.702908	6.94896e-19
Large	0.702908	2.6587e-09
Myc	0.702908	2.6587e-09
Cyfip2	0.702751	1.44186e-31
Dync1i1	0.70245	3.73095e-50
Nr2c2	0.702402	8.73947e-33
Alg11	0.702305	1.00852e-09
Tmem19	0.701758	3.78979e-10
Ankib1	0.701693	3.6872e-21
Sbno1	0.701471	8.13719e-58
Fezf2	0.701258	1.41042e-10
Rnft2	0.701258	1.41042e-10
Pnma2	0.700967	7.70407e-23
Sec23a	0.700692	1.47083e-23
5830428H23Rik	0.700585	3.14292e-11
Pdpk1	0.70043	2.73323e-24
Kdm5c	0.700379	1.89573e-11
Rabgap1l	0.700214	1.42658e-43
Homer1	0.700181	4.9402e-25
Chp1	0.699898	5.29545e-12
Srgap3	0.699719	1.48044e-26
Chm	0.699631	2.44397e-12
Mbnl1	0.699063	3.92728e-13
Zmiz1	0.69884	4.27e-30
Hiat1	0.69884	1.77507e-13
Dusp18	0.698768	1.36029e-13
Slitrk3	0.698768	1.36029e-13
Ptp4a1	0.698697	1.04168e-13
Sos1	0.698628	7.97108e-14
Disp2	0.698426	3.55594e-14
Slc7a1	0.698361	2.71303e-14
Gabra2	0.698297	2.06838e-14
Cttnbp2nl	0.698172	1.19949e-14
Ubtd2	0.698172	1.19949e-14
Sp4	0.697934	3.99714e-15
Sptlc2	0.697764	1.7389e-15
Chd1	0.697655	9.94439e-16
Ttbk2	0.697655	9.94439e-16
Phf20	0.697628	4.19222e-37
Arhgap20	0.697371	4.4814e-39
Sprn	0.697202	7.72813e-17
Lypla2	0.69693	1.35562e-17
Ccny	0.696719	3.10381e-18
Rap2a	0.696658	5.95883e-46
Trp53bp1	0.695963	4.95239e-21
Ube2q1	0.695662	1.98387e-22
Gna11	0.695367	5.10543e-24
Cdk5r2	0.695172	3.27858e-25
Bri3bp	0.69404	7.46535e-36
Bcl7a	0.693624	9.69084e-43
Gja1	-0.714315	4.03781e-25
Id3	-0.715308	3.32157e-30
Sox2	-0.796507	2.60981e-31
Cd9	-0.823799	4.06994e-36
Slc6a1	-0.831826	4.54961e-46
Slc32a1	-0.843049	5.7766e-51

## Sheet: Cluster 2
	log2 f.c.	p-val
Elfn1	2.03621	1.45664e-29
Oxtr	1.70322	1.34704e-09
Grik1	1.62317	8.17931e-24
AF529169	1.60825	4.71964e-12
Col19a1	1.59786	8.28566e-09
Kcnc2	1.57724	8.43068e-10
Lhx6	1.56811	2.16198e-21
Nxph1	1.52109	3.14585e-39
Trhde	1.5127	2.39683e-10
Erbb4	1.48453	2.83246e-31
Nhs	1.4765	2.00743e-11
Nxph2	1.45376	1.98598e-07
AW551984	1.45143	8.53304e-19
Zfp536	1.43128	2.7706e-11
Nell1	1.43046	7.72592e-16
Dgkg	1.42045	7.63066e-12
Tmem132c	1.41901	1.70448e-08
Slc35g2	1.41553	1.70698e-07
Rnf128	1.3735	5.57941e-11
Kcnmb2	1.36674	3.51665e-13
Sox6	1.36147	9.07423e-14
Zfp941	1.35801	2.06787e-12
Cdh7	1.33776	6.76366e-11
Crhbp	1.33549	6.11787e-07
Dlx1os	1.33284	2.61089e-09
Gjd2	1.33038	2.69681e-14
Ptchd4	1.32882	1.75461e-07
Mafb	1.31268	1.52132e-22
Slc7a3	1.3079	4.87313e-07
Prox1	1.29912	2.07904e-08
Cacna2d2	1.28805	1.71115e-17
Adra1b	1.2867	2.48741e-06
Ecel1	1.28548	1.33487e-06
Gad1	1.28437	5.26235e-38
Adarb2	1.26138	4.82597e-10
Neb	1.26138	3.60308e-06
Igf1	1.20529	1.9593e-14
Galntl6	1.20311	4.54462e-07
Tox2	1.20219	2.78938e-11
Rpp25	1.1686	1.51577e-09
Slc6a1	1.16763	2.73741e-36
Nrsn2	1.15873	1.09408e-09
Ptprm	1.15602	3.4722e-07
Cntnap4	1.15317	4.02643e-09
Reln	1.13133	1.00694e-13
Grm1	1.12584	8.22129e-16
Gdf10	1.12525	3.05849e-06
Mrgpre	1.11973	5.65263e-06
Samd4	1.11296	2.26544e-12
Kcnip1	1.11056	1.39326e-10
Slc32a1	1.10723	5.63295e-35
Slc44a5	1.10012	3.50532e-05
Dlx1	1.07578	1.20024e-18
Dlgap2	1.07298	1.27665e-09
Fstl5	1.07064	1.42655e-16
Etl4	1.06949	2.88323e-06
Grik3	1.06901	8.90692e-08
Gabrg3	1.06402	8.05959e-13
Gria4	1.06136	1.23291e-16
Rnf103	1.03824	1.10028e-07
St8sia4	1.02297	1.41344e-08
Pcdh20	1.01844	0.000104433
Maf	1.01626	8.05978e-24
Arx	1.01626	8.8694e-12
Lrtm2	1.01249	2.98812e-05
Grin3a	1.01059	3.20732e-26
Syt13	1.01007	8.96591e-14
Car10	1.00868	1.28122e-08
Nhsl2	0.999019	0.000134509
Acpl2	0.99312	1.08674e-05
Gad2	0.992353	2.87949e-28
Rbms3	0.98945	8.82021e-12
Nipal3	0.98628	2.13533e-06
Dlx5	0.98267	5.47638e-06
Endod1	0.979971	1.65262e-12
Slc6a7	0.973702	2.73582e-06
Pcdhb7	0.969677	1.92738e-06
Ache	0.965919	1.35487e-06
Calb2	0.964132	6.63821e-08
Pdpr	0.961279	0.000218358
Npas3	0.956002	3.22266e-11
Lancl3	0.956002	8.89857e-06
Mtfp1	0.949948	2.24904e-05
Clstn3	0.944472	2.21357e-27
Sox2ot	0.94293	2.17453e-09
Rcan3	0.941336	3.50955e-11
Dlx6os1	0.940912	8.86506e-09
Hap1	0.93288	1.97613e-10
Cbln2	0.93288	5.20013e-07
Rcan2	0.928678	5.7341e-11
Cul4b	0.927378	1.00021e-05
Spock3	0.927015	9.59073e-22
Lypd6b	0.927015	1.35079e-06
Ppargc1a	0.924911	1.19456e-07
Cecr6	0.921516	0.000245934
Pabpc5	0.921516	0.000245934
Galnt16	0.910727	6.27432e-05
Xkr4	0.907878	2.71571e-15
Zbtb16	0.90618	2.12533e-06
Abca5	0.902986	1.56415e-05
Tmem181a	0.902439	0.000217838
Olfm3	0.895139	5.52287e-05
Kctd8	0.893659	1.28638e-06
Cntn6	0.89262	8.93327e-07
Ubash3b	0.890835	1.61121e-12
Kcnc1	0.88982	6.50407e-13
Resp18	0.88982	5.09074e-09
Kcna6	0.888979	2.03422e-07
Sema3c	0.888979	2.03422e-07
Dleu7	0.888179	0.000378669
Kcns2	0.888179	0.000378669
Tmeff2	0.887171	7.73796e-12
Rnf185	0.885332	0.00019159
Grik2	0.883168	3.59539e-11
Il1rapl1	0.881894	6.83236e-05
Lrrc3	0.875337	3.58532e-09
Lgi2	0.87515	2.84751e-06
Rims3	0.87316	6.60716e-07
Mkx	0.872726	0.000653955
Cacna1g	0.871919	0.000465924
Unc5d	0.867282	2.53353e-10
St8sia1	0.855919	2.09674e-06
Sorcs3	0.855919	4.32816e-06
Srsf12	0.855919	8.86526e-06
Cc2d1a	0.855919	7.3014e-05
Cyp4x1	0.855919	0.000145604
Enpp4	0.855919	0.00028881
Chrna4	0.855919	0.000570207
Sfrp2	0.855919	0.000570207
Sema3a	0.848998	4.12275e-08
Edil3	0.847298	1.96585e-13
Rims4	0.847185	1.78795e-06
Pcdh18	0.845223	2.20689e-05
Nkain3	0.843649	4.72707e-09
Cntn4	0.84318	0.000125985
Slc35f4	0.842673	0.000177684
Gpr162	0.83705	6.49497e-06
Nova1	0.835299	1.89215e-05
Gpr123	0.833446	2.88704e-07
Nrxn3	0.831821	7.85181e-41
Serpini1	0.826777	1.69676e-24
Vstm2b	0.825382	5.14493e-07
Ankrd29	0.823129	0.00117809
Dlx2	0.820827	9.31462e-05
Wnt7a	0.816698	0.000261249
Vstm2a	0.812024	1.76652e-18
Pnoc	0.811467	0.000723563
Ncam2	0.810377	6.97369e-16
Gprasp2	0.809982	8.76953e-13
Cacng3	0.809399	1.10775e-06
Cnst	0.807717	0.000158853
Ranbp6	0.805908	3.33836e-06
Ano8	0.803959	0.000314833
Dpp10	0.803168	5.15657e-13
Hyou1	0.801851	9.86662e-06
Dolk	0.79876	2.01116e-05
Nalcn	0.798349	5.3106e-07
Brinp3	0.797078	2.86282e-05
Rnf152	0.79455	1.26674e-12
Lypd6	0.792906	2.3486e-06
Vstm2l	0.792203	5.18652e-12
Vgf	0.789779	4.87149e-06
Tmem132b	0.789024	4.34061e-08
Cdh9	0.788096	6.99273e-06
Cygb	0.78446	1.43155e-05
Arl5a	0.780081	2.88472e-08
Pgap1	0.779546	1.61202e-09
Ptprn	0.777587	9.35146e-07
Lrrc3b	0.775876	0.000194543
Darc	0.774089	1.96453e-06
Dach2	0.772537	0.000885862
Cited2	0.770761	1.12433e-06
E130308A19Rik	0.768907	0.00123765
Abca2	0.76795	0.000164807
AI504432	0.767626	1.23882e-09
Slc2a3	0.766474	2.28914e-08
Afap1	0.76133	8.81305e-13
Tmem178	0.75828	1.00657e-05
Kcnb2	0.750558	1.19953e-05
Hdac4	0.750558	0.000892437
Mpp2	0.750558	0.000892437
Scg2	0.749828	3.48583e-25
Pigk	0.748946	7.62215e-09
Tmem87b	0.748865	2.15e-08
Nrn1	0.746719	0.000540656
Erbb2ip	0.745918	4.01806e-06
mt-Ti	0.745571	0.00284312
Plcb4	0.745018	1.29862e-07
Dpp6	0.743914	1.80993e-13
Cit	0.743441	5.77676e-06
Slc37a4	0.74259	0.000755415
Megf8	0.739194	4.91208e-05
Sema4g	0.738136	1.18528e-05
Gabra3	0.735104	3.01575e-20
Slitrk3	0.734029	1.85277e-07
Chst10	0.733065	4.90983e-07
Slc9a6	0.732992	3.02525e-11
Bcl2l2	0.73254	9.80638e-05
Grem2	0.730755	0.000231154
Cyp46a1	0.729505	1.8485e-06
Acvr2b	0.728085	0.00203893
Clcn5	0.728085	0.00203893
Slc7a14	0.72489	8.51344e-07
Stxbp6	0.722387	1.23771e-06
Hs3st1	0.722387	6.85352e-05
Fgfr1op	0.722387	0.00282915
Lrrn1	0.720999	0.000272085
Pcdh11x	0.715873	8.21749e-07
Hbegf	0.715803	2.3066e-11
Nkrf	0.712024	0.00053145
Glra2	0.711337	3.83645e-10
Impact	0.710928	3.06514e-06
Parm1	0.710207	0.000113586
Sh2d3c	0.708594	0.00330844
Slc36a4	0.706541	7.06952e-08
Tvp23b	0.705636	5.58551e-05
Cntnap2	0.705346	8.3642e-11
Fam3c	0.701768	1.76366e-18
Lgmn	0.701768	4.2134e-10
Tmem145	0.701768	2.37591e-08
Tmem43	0.701768	0.000133142
Tmem138	0.701768	0.00278951
Tspan2	0.697914	6.54713e-05
Acsl4	0.696618	4.31847e-11
Usp29	0.694277	5.43056e-05
Dnajb9	0.693863	9.22255e-05
Klf9	-0.742346	6.04486e-46
Zbtb18	-0.744469	6.65285e-76
Mt1	-0.779272	2.32039e-49

## Sheet: Cluster 3
	log2 f.c.	p-val
Gli3	3.44562	1.08471e-30
Zfp36l2	2.62987	7.82703e-19
Creb3l2	2.58542	1.26964e-17
Pbxip1	2.52363	6.01012e-52
AI464131	2.50499	3.61138e-22
Lamb2	2.48625	4.5897e-28
Slc7a2	2.48174	1.09378e-25
Fzd2	2.4699	2.76838e-26
S1pr1	2.4536	5.65599e-57
Trim56	2.44709	2.84758e-19
Angptl4	2.44359	1.44616e-33
Ctso	2.41214	6.0954e-27
Cpt1a	2.39812	3.26344e-31
Gm13111	2.39126	7.37149e-16
Kcnj16	2.36523	1.63939e-20
Cybrd1	2.32267	5.16739e-20
Abca1	2.30333	2.88901e-45
Axl	2.30048	1.001e-17
Csrp1	2.28758	2.79914e-14
Lrp4	2.28758	2.79914e-14
Cyr61	2.28185	1.54464e-19
Klf15	2.26696	4.61189e-16
Ssfa2	2.26696	4.61189e-16
Mmp14	2.2652	7.81654e-58
Pon2	2.25323	1.90669e-42
Prom1	2.25121	7.22407e-18
Cdh5	2.23879	3.11189e-13
Rfx4	2.2244	5.1005e-15
Sdc4	2.21859	3.09922e-32
Slc7a11	2.20942	1.37765e-26
Kcnj10	2.20087	7.94203e-30
Sox21	2.20012	7.0814e-20
Egfr	2.19595	4.0984e-21
Lfng	2.19227	2.31952e-22
Kank2	2.19059	1.27491e-11
Tek	2.19059	1.27491e-11
Col4a5	2.1875	3.26673e-12
Fam107a	2.1875	3.26673e-12
Eva1a	2.18472	8.33689e-13
Fgfr3	2.18344	3.65756e-26
Vcam1	2.17425	3.85986e-50
2810459M11Rik	2.17425	8.45545e-16
Cyp2j9	2.17425	8.45545e-16
Fbln2	2.1698	1.27736e-17
Sall3	2.16852	3.12627e-18
Wwtr1	2.15875	4.12634e-25
Jam2	2.13343	1.36253e-28
Tcn2	2.13343	1.30553e-16
Ttyh2	2.13343	2.1275e-15
Gramd3	2.13343	2.10601e-12
Agt	2.13343	8.26277e-12
Slc38a3	2.11839	6.75472e-42
Notch1	2.10933	5.82618e-25
Lcat	2.08691	1.2832e-12
Ltbr	2.08464	5.04674e-12
Pla2g3	2.08464	5.04674e-12
Pros1	2.08464	5.04674e-12
Stk17b	2.08464	5.04674e-12
Mlc1	2.07459	8.99146e-66
Rftn2	2.07459	1.53904e-19
Tril	2.07353	1.64066e-51
Elk3	2.05005	1.89087e-13
Tjp2	2.04642	8.82629e-26
Lrig1	2.03165	4.12154e-16
Ccdc80	2.03025	1.00705e-26
Zcchc24	2.02343	8.80413e-25
Chrdl1	2.01083	4.20157e-13
Nfe2l2	1.99528	3.64323e-15
Gprc5b	1.99033	1.45677e-14
Cgnl1	1.98501	5.79311e-14
Bgn	1.9839	2.9216e-17
Tmem198b	1.97928	2.29118e-13
Baz1a	1.97928	3.77733e-10
Serpinh1	1.97756	8.23456e-50
Plat	1.97659	5.71567e-30
Ptprb	1.95908	1.37199e-11
Htra1	1.95754	1.17133e-45
Ahnak	1.95111	1.21814e-13
Notch2	1.95111	5.30976e-11
Slc13a3	1.95111	5.30976e-11
Abhd3	1.94622	1.87923e-18
Aldh6a1	1.94622	1.87923e-18
Phldb2	1.93927	4.03171e-15
Mcc	1.93672	1.87116e-12
Srebf1	1.93498	3.52042e-22
Tnfrsf1a	1.93276	7.82405e-10
Gja1	1.92834	4.16387e-80
Tmem123	1.92579	6.33713e-14
Hepacam	1.91986	7.91365e-35
Nid2	1.90163	3.76917e-12
Gab1	1.89982	4.11198e-10
Pdlim5	1.89859	7.77845e-18
Emp2	1.89704	8.12634e-42
Islr	1.88831	9.23213e-19
Eng	1.88831	1.55921e-09
Cmtm6	1.88497	2.57206e-20
Tcf7l2	1.88212	5.56313e-11
Sox9	1.87965	2.14898e-51
Prrx1	1.8775	1.91853e-12
Nr2e1	1.8756	9.2731e-27
Myo10	1.87392	4.79618e-45
Dio2	1.86928	3.16047e-22
Nde1	1.86773	7.38187e-12
Slc39a8	1.86773	7.38187e-12
Kcne1l	1.8668	1.81395e-18
Entpd2	1.86517	2.48326e-13
Slc7a10	1.8615	2.49028e-16
Tmem100	1.85899	2.09188e-19
Kctd12b	1.85718	2.8207e-11
Dock1	1.8558	9.60963e-13
Tnfaip8	1.8558	9.60963e-13
Slc9a3r1	1.84575	9.78004e-20
Epas1	1.84575	1.22724e-13
Csf1	1.84575	1.0702e-10
Serpina3n	1.84575	1.0702e-10
Aspm	1.84575	2.99984e-09
Rest	1.83797	4.77528e-16
Car2	1.83759	1.19466e-31
Tead1	1.83717	1.53729e-14
Acot2	1.83494	1.40832e-11
Ptplad2	1.83494	1.40832e-11
Itpr2	1.83115	5.70162e-17
Rhoq	1.82922	1.25675e-22
Ctnna1	1.82805	1.0097e-36
Acss1	1.82595	1.82133e-12
Soat1	1.8247	1.30382e-23
Htra3	1.81977	1.50683e-09
Decr1	1.81835	2.3138e-13
Cpq	1.81185	2.88605e-14
Serpinf1	1.81185	2.88605e-14
Aqp4	1.80644	3.6845e-60
Fkbp9	1.80493	1.24891e-17
Ltbp3	1.80493	5.5887e-09
Slc15a2	1.80207	1.11525e-13
Zfp36l1	1.79966	2.36725e-26
Myo6	1.79083	3.10963e-50
Btbd17	1.78859	1.97988e-16
Pdpn	1.78715	5.31902e-14
Crot	1.78623	4.41373e-26
Fgfr1	1.78376	7.78067e-21
Nid1	1.77676	9.15569e-17
Elovl1	1.77676	3.65409e-10
Litaf	1.77676	3.65409e-10
Bcan	1.77576	1.6555e-54
Tpcn1	1.76879	6.1308e-12
Gulp1	1.76571	1.01084e-08
Ppp1r3c	1.76571	1.01084e-08
Lpp	1.76076	1.1757e-14
Acsbg1	1.76023	5.84405e-20
Gpx8	1.75536	1.90711e-17
Tns3	1.75044	4.51048e-14
Tnc	1.74876	4.60922e-41
Ccdc141	1.74567	4.91854e-09
Cd93	1.74567	4.91854e-09
Plce1	1.74567	4.91854e-09
Prex2	1.74567	4.91854e-09
Slco1c1	1.73953	9.35586e-28
Ezr	1.73427	4.85988e-25
Smpdl3a	1.73427	4.85988e-25
Slc4a4	1.73097	1.27848e-60
Itih5	1.72797	9.6507e-15
Slc2a1	1.72797	7.9719e-14
Fmo1	1.72797	4.0411e-11
AU021092	1.72797	1.77918e-08
Specc1	1.72192	8.15109e-26
Gfap	1.7209	8.9574e-22
Hmgcs2	1.71472	1.90755e-11
Fkbp10	1.71057	8.55433e-09
Pmp22	1.70735	1.68338e-14
Elf1	1.69622	6.36227e-14
Gpr37l1	1.69312	2.74285e-21
Paqr8	1.68714	1.15447e-21
Nrarp	1.68448	2.38197e-13
Wipi1	1.68145	9.86481e-19
Vit	1.68145	1.93483e-09
Fli1	1.67667	1.45394e-08
Gm973	1.67667	1.45394e-08
Tlcd1	1.67667	1.45394e-08
Bmpr1b	1.66343	2.63196e-15
Pcx	1.66343	5.53166e-11
Plod2	1.66343	5.53166e-11
Hspa2	1.66343	6.88018e-09
Rhoj	1.66343	6.88018e-09
Tfpi	1.66343	6.88018e-09
Magt1	1.66145	1.42085e-28
Itga1	1.65651	5.12003e-08
Abhd4	1.65246	9.92261e-15
Reep3	1.64573	1.16124e-52
Msn	1.64573	4.41647e-15
Yap1	1.64508	1.17798e-11
Gbp7	1.64388	2.41875e-08
Ogn	1.64388	2.41875e-08
Pla2g7	1.64281	5.46836e-43
Cyp2j6	1.64281	6.73576e-13
Ccna2	1.64095	1.51485e-09
Wnt5a	1.63134	7.05208e-10
F2r	1.62261	3.65501e-19
Itga6	1.62261	1.63702e-16
Rassf2	1.62261	1.11112e-12
Adhfe1	1.62261	1.94024e-11
Akr1b10	1.62261	8.40026e-08
Mro	1.62261	8.40026e-08
Golim4	1.61356	6.19508e-29
Cbs	1.61356	2.47537e-09
Swap70	1.61356	2.47537e-09
Parvb	1.60734	6.90631e-11
Timp3	1.60689	1.86377e-48
Ctsh	1.60536	1.14708e-09
Il11ra1	1.60536	1.14708e-09
Lpar4	1.60536	1.14708e-09
Cd9	1.60332	2.42903e-56
Clic4	1.59747	2.89947e-23
Cln5	1.59443	8.58391e-09
2018-09-10	1.59443	8.58391e-09
Rin2	1.58689	3.97973e-09
Appl2	1.58225	7.15544e-14
Col18a1	1.58136	6.31142e-08
Slc25a18	1.58136	6.31142e-08
Aldh1l1	1.58064	3.44501e-17
Lpar1	1.58005	1.83754e-09
Mki67	1.57843	1.30689e-12
Cldn10	1.57714	1.46097e-17
Klf3	1.57714	1.46097e-17
Stat3	1.57714	1.46097e-17
Igsf11	1.57382	8.44961e-10
Slc6a9	1.57382	8.44961e-10
Mgst1	1.57065	2.58547e-18
Ets1	1.56091	6.30067e-09
Naaa	1.56008	2.07767e-12
Tpp1	1.55807	2.19939e-14
Arhgap31	1.55807	2.13072e-07
Ppap2b	1.55501	2.7581e-78
Slc40a1	1.55151	9.92361e-08
Sfxn5	1.54972	2.16041e-35
Hadh	1.54564	6.08134e-10
Itgav	1.54564	6.08134e-10
Rcn3	1.54564	6.08134e-10
Aebp1	1.54564	4.60701e-08
Eva1b	1.54564	4.60701e-08
Gpr116	1.54564	4.60701e-08
Cpne3	1.54233	1.17272e-27
Cd44	1.54037	2.13176e-08
Btg2	1.53745	1.25505e-10
Arhgap18	1.53559	9.83072e-09
Tead2	1.53559	9.83072e-09
Mfge8	1.52892	2.47792e-52
Ntsr2	1.5273	2.06882e-09
Scd1	1.5273	2.06882e-09
Antxr1	1.5273	3.30248e-07
Tom1l1	1.52252	1.53469e-07
Dab2	1.52163	2.2619e-12
E130114P18Rik	1.52163	2.2619e-12
Laptm4b	1.51906	1.00034e-12
Itgb5	1.51825	7.11116e-08
Kif1c	1.51825	7.11116e-08
Id1	1.51627	8.0434e-16
Ptrf	1.51439	8.76587e-11
Spc25	1.51439	3.28505e-08
Hsdl2	1.51285	1.92572e-19
Zic1	1.50928	1.76281e-11
Tcf3	1.50482	2.92093e-15
Hadhb	1.50216	1.44783e-09
Ifitm3	1.50216	1.44783e-09
Sfxn2	1.49744	5.03419e-07
Bmp1	1.49534	1.34172e-10
Dbx2	1.49435	2.33664e-07
Gng12	1.49403	1.01089e-35
Efemp2	1.48907	4.99245e-08
Anxa2	1.48829	5.32983e-12
Hmmr	1.4868	2.29739e-08
Sspn	1.48474	1.05386e-08
Crtap	1.48111	2.19557e-09
Uaca	1.48111	2.19557e-09
Slc20a2	1.4795	9.96936e-10
Aldh7a1	1.47665	1.2414e-15
Nxt2	1.47307	1.81962e-11
Hapln1	1.47106	3.56845e-12
Gas1	1.46927	6.88178e-13
S1pr3	1.46845	7.55488e-07
Pax6	1.46695	3.50567e-07
Zkscan17	1.46695	3.50567e-07
Eif2ak2	1.4656	1.62246e-07
Heg1	1.4656	1.62246e-07
Flt1	1.46226	1.58055e-08
Prkd3	1.46226	1.58055e-08
Chpt1	1.44028	1.53667e-18
Nacc2	1.44028	5.48184e-17
Atp6v0a2	1.44028	1.07216e-08
Kif20b	1.44028	5.10615e-08
Cp	1.44028	2.40182e-07
Gpsm2	1.44028	2.40182e-07
Limd1	1.44028	2.40182e-07
Mmp15	1.44028	2.40182e-07
Zadh2	1.44028	5.18685e-07
Ctgf	1.44028	1.11719e-06
Mdk	1.43262	4.19441e-24
Slc27a1	1.42649	1.00067e-12
Metrn	1.42428	6.01295e-11
Ccnd1	1.42258	3.51418e-20
Sash1	1.42087	3.4383e-18
Col1a1	1.41878	3.43728e-08
Sox8	1.41781	7.48135e-08
Golm1	1.41675	9.39697e-15
Fcgrt	1.41675	1.62322e-07
Qk	1.41619	1.70475e-54
Nes	1.41518	3.13511e-21
Clic1	1.41497	1.20167e-13
Cd164	1.40951	7.45834e-17
Plxnb1	1.40951	3.92171e-11
Acadl	1.40903	1.00675e-22
Tspan12	1.40854	8.81346e-11
Ednrb	1.40676	1.67205e-60
Lima1	1.40254	4.76153e-09
Eepd1	1.40106	1.0456e-08
Hes5	1.40054	9.40616e-13
Lhfpl2	1.39946	2.28792e-08
Pltp	1.39832	4.9253e-12
Zfyve21	1.39583	1.08427e-07
Hmg20b	1.38622	3.13651e-12
S100b	1.38622	2.34501e-06
Tgfb2	1.37966	2.487e-19
Pttg1ip	1.37246	1.43686e-19
Utrn	1.36882	4.48329e-09
Ampd3	1.36796	7.24529e-07
Arhgef40	1.36796	7.24529e-07
Ctsc	1.36796	7.24529e-07
Svil	1.36796	7.24529e-07
Col5a2	1.3643	1.55643e-06
Krcc1	1.3569	2.84315e-15
Prkcdbp	1.35067	1.69189e-10
Efcab14	1.34885	1.70907e-15
Col11a1	1.34497	1.02376e-06
Sox2	1.34291	8.53654e-32
Hmgb2	1.34265	1.10304e-12
Rhoc	1.33948	1.07094e-10
Adam17	1.33649	2.39748e-10
Colec12	1.33492	4.68303e-06
Mfsd2a	1.33331	5.34345e-10
Pik3c2a	1.33331	5.34345e-10
Amot	1.32781	6.68106e-07
Mns1	1.32781	6.68106e-07
Olig2	1.32587	1.51108e-10
Ccnd3	1.3225	3.37572e-10
Cdk5rap2	1.31892	7.5073e-10
Cmtm5	1.31768	2.01153e-07
Msi2	1.31667	3.27357e-34
Ppic	1.31512	1.6621e-09
Lama4	1.31245	4.3296e-07
Rasa3	1.31107	3.66353e-09
Adi1	1.30675	9.28295e-07
Rell1	1.30371	8.2264e-13
Cdk1	1.30052	1.9827e-06
Igsf10	1.30052	1.9827e-06
Pou3f4	1.29718	3.8211e-08
Car8	1.2951	5.79639e-15
Fam13a	1.29368	4.21862e-06
Il6st	1.29313	1.14913e-12
Nbl1	1.29186	8.27636e-08
Lims1	1.28613	8.22335e-16
Top2a	1.28613	6.03654e-12
Pgm1	1.28613	8.94208e-06
Lamc1	1.27902	2.71995e-06
Kdelc2	1.27477	1.13652e-07
Necap2	1.27323	8.19488e-07
Vcl	1.27323	8.19488e-07
Arfip1	1.27229	2.21185e-12
Fgfbp3	1.27229	2.21185e-12
Scrg1	1.27121	1.8963e-11
Pbk	1.27121	5.76453e-06
Leprel4	1.27038	3.32986e-08
Galc	1.26843	2.44301e-07
Slc1a3	1.26806	8.5042e-60
Nadk2	1.26593	1.74459e-06
Fat1	1.26094	2.09607e-08
Parva	1.25488	4.53908e-08
Acot1	1.25041	1.69245e-16
Slx1b	1.24923	7.80386e-06
Elk4	1.24357	7.07659e-07
Scara3	1.23961	1.63959e-05
Bmpr1a	1.23826	2.40272e-20
Tor1aip1	1.23349	1.08856e-10
Phactr2	1.22972	3.1415e-09
Vegfa	1.22972	3.1415e-09
Palld	1.22772	1.04709e-05
Mcur1	1.22517	2.82163e-07
Ikbip	1.22458	8.27571e-08
Fbrsl1	1.22361	6.85466e-09
Gpr56	1.22078	5.99801e-16
Tubgcp4	1.21714	2.1892e-05
Ckap2l	1.20667	1.39302e-05
Plekhf2	1.20667	1.39302e-05
Plec	1.20389	1.98927e-08
Rlbp1	1.20328	5.01051e-12
Sgpl1	1.20328	5.01051e-12
9430020K01Rik	1.20061	7.98416e-07
Ifngr1	1.20061	7.98416e-07
Axin2	1.19912	2.66987e-06
Npc1	1.19516	5.87246e-10
Wasf2	1.19516	5.87246e-10
Sox1	1.19516	2.89745e-05
S100a16	1.19388	1.15675e-19
4933426M11Rik	1.18897	5.58753e-06
4632419I22Rik	1.18729	4.61842e-09
Fads2	1.18729	4.61842e-09
Iqgap1	1.18729	4.61842e-09
Rp2h	1.18729	4.61842e-09
Trps1	1.18187	1.28083e-10
Slc6a11	1.17916	2.30847e-17
Abcd2	1.17792	6.60729e-07
Bmp2k	1.17458	2.21412e-06
Ghdc	1.17366	3.80273e-05
AW047730	1.17269	7.03769e-12
Nim1	1.17269	7.03769e-12
Cnp	1.16518	4.61144e-08
Lrp10	1.16307	1.36805e-09
Atp1a2	1.15887	7.27911e-53
Id3	1.15824	2.62374e-26
Tpx2	1.15805	2.89668e-06
Bcl2	1.15618	2.97678e-09
Ndrg2	1.15371	1.22765e-36
Asrgl1	1.1526	1.05015e-27
Tmem47	1.1526	4.4379e-22
Dpy19l4	1.1526	3.35331e-07
Mob1a	1.1526	3.35331e-07
Snx18	1.1526	1.81248e-06
Man2a1	1.1526	9.56864e-06
Bbx	1.14893	6.43791e-09
Zeb1	1.1479	4.86451e-14
Spry2	1.14694	1.62696e-11
Cpxm1	1.14694	6.011e-06
Casp7	1.14604	3.12726e-05
Ece2	1.14604	3.12726e-05
Slc39a1	1.14303	7.0359e-07
Gm3764	1.14179	5.53551e-12
Sema5b	1.14179	3.76643e-06
Prc1	1.13881	4.36478e-07
Zmpste24	1.13747	1.37188e-10
Ptprz1	1.13687	1.33051e-47
Acadm	1.13629	8.50018e-10
Npas3	1.1349	1.12944e-14
Ddr1	1.1349	2.69977e-07
Atf5	1.1349	1.23961e-05
Vwa1	1.1349	1.23961e-05
Pygb	1.1328	6.09711e-13
Fbxw8	1.13198	6.39609e-05
Nhlrc2	1.13198	6.39609e-05
Mfsd1	1.13013	2.79907e-11
Acaa2	1.13013	1.8012e-08
Gabpa	1.13013	1.8012e-08
Tmem176b	1.12943	2.4311e-12
Smox	1.12791	1.02363e-07
2810417H13Rik	1.12579	4.8683e-06
Tnfrsf19	1.12327	1.65144e-16
Aga	1.12183	3.03966e-06
Chd7	1.12183	3.03966e-06
Llgl1	1.12183	2.53988e-05
Usp40	1.12183	2.53988e-05
Zbtb1	1.12183	2.53988e-05
Fos	1.11579	1.32321e-07
Vim	1.11551	7.16837e-24
Dkk3	1.11486	4.54212e-21
Jam3	1.1136	1.00029e-05
Cthrc1	1.11178	8.20241e-05
Rnf149	1.11178	8.20241e-05
Cd63	1.11131	9.5655e-24
Lamp2	1.11068	2.53316e-19
Lpcat3	1.10815	3.01478e-08
Gpc6	1.10679	3.90386e-06
Chic1	1.10591	1.82982e-08
Smoc1	1.10381	2.42997e-06
Ttf1	1.10151	1.04306e-07
Tmem229a	1.10107	1.50872e-06
Fars2	1.10042	2.04132e-05
Cldn5	1.09936	6.3692e-08
Fermt2	1.09911	3.41494e-25
Smad5	1.09884	1.36236e-10
Gpc3	1.09734	1.27895e-05
Akap13	1.09544	2.35299e-08
Eci1	1.09198	4.98718e-06
Twsg1	1.08889	3.08957e-09
Rgl2	1.08611	4.13619e-05
Timm21	1.08611	4.13619e-05
Tapbp	1.08546	1.19268e-06
Luzp2	1.08361	9.60963e-14
Paqr7	1.08361	1.82362e-08
Slc44a1	1.08361	1.82362e-08
Fn1	1.08361	7.36501e-07
Olig1	1.08134	1.66298e-16
S100a6	1.07927	1.01631e-05
Cnn3	1.07891	1.93829e-22
Cmtm3	1.07738	6.33832e-06
Pdgfra	1.07564	3.94378e-06
Vamp3	1.07482	3.84809e-08
Esam	1.07054	8.3183e-05
Gm20417	1.07054	8.3183e-05
Phgdh	1.07054	8.3183e-05
Slc12a9	1.07054	8.3183e-05
Erbb2ip	1.07016	1.93611e-11
Mre11a	1.06708	3.28215e-05
Syn3	1.06708	3.28215e-05
Rgcc	1.06467	4.89465e-08
Elovl5	1.06405	1.09534e-20
Aldh4a1	1.06185	4.98784e-06
Ngly1	1.06185	4.98784e-06
Tob1	1.06149	6.43897e-09
Fam120a	1.06079	3.84606e-09
Fam107b	1.05982	1.91754e-06
Rrm1	1.05982	1.91754e-06
Otud7b	1.05351	0.000165968
Naga	1.05252	0.000104537
H2-K1	1.05163	6.57387e-05
Ppp2r5a	1.05082	4.12672e-05
Sh3bp4	1.05009	2.58558e-05
Gstm1	1.04963	2.18605e-16
Cflar	1.04942	1.61668e-05
Hbp1	1.0488	1.00867e-05
Pex11a	1.0488	1.00867e-05
Itgb1	1.04772	2.0287e-28
Swt1	1.04638	9.1983e-07
Kcnip3	1.04467	7.83716e-08
Gabrg1	1.0434	6.18278e-09
Sypl	1.04113	3.13251e-12
Pnrc2	1.04068	3.09677e-13
Col3a1	1.03482	3.23509e-05
Ubxn8	1.03482	3.23509e-05
Cdc25a	1.03482	5.16069e-05
Pgpep1	1.03482	0.000130592
Rnft1	1.03482	0.000130592
Tmem106c	1.03482	0.000207223
Arhgef26	1.03	3.12687e-16
Nfia	1.02516	3.38235e-27
Hdac1	1.02339	1.44487e-06
Cenpf	1.02298	2.34183e-06
Cenpe	1.02208	6.10361e-06
Akt2	1.02157	9.81669e-06
Ctla2a	1.01978	4.02758e-05
Sepp1	1.01829	3.86171e-19
Srd5a3	1.01829	0.000102139
Amotl1	1.01647	5.68294e-08
Apod	1.01482	2.54463e-07
Gna13	1.01247	3.15049e-13
Crtc3	1.0085	1.21948e-05
Slc41a1	1.0085	1.21948e-05
Atp6v0e	1.00742	1.64782e-10
Ivd	1.00665	1.17249e-07
Col4a1	1.00583	1.93097e-07
Gpt2	1.00562	8.33109e-10
Phkb	1.00357	7.94647e-05
Tmcc3	1.00357	7.94647e-05
Tcf12	1.00069	2.06635e-10
Sgms1	1.00033	0.000200354
Itgb8	0.999727	3.61783e-06
Jhdm1d	0.998451	5.83823e-06
Tpra1	0.998451	0.000317297
Nkain4	0.99764	1.7738e-09
Hist1h1e	0.997078	9.3967e-06
Ginm1	0.995209	3.93714e-07
Eci2	0.994813	1.49703e-10
Dbt	0.993997	2.58547e-10
Col1a2	0.993997	1.43453e-08
Mpp5	0.993997	6.43852e-07
Hsd17b11	0.988299	4.47167e-06
Fam210b	0.988299	9.78765e-05
Aldh3a2	0.986028	0.000155368
Lbr	0.986028	0.000155368
Oat	0.984388	1.79848e-12
B9d1	0.983525	0.000246153
Pold2	0.983525	0.000246153
Sh3pxd2b	0.983525	0.000246153
Hes1	0.982859	1.85859e-05
Adcyap1r1	0.980751	6.22781e-16
Sat1	0.980751	2.10631e-06
Mt2	0.978729	5.54162e-11
Il18	0.978466	4.74431e-05
Ccnd2	0.977985	9.19522e-30
Rab34	0.973261	0.000119982
Slc30a10	0.97028	2.59108e-06
Dpy19l3	0.97028	2.28072e-05
Psat1	0.966299	1.06299e-09
Adam9	0.965826	6.75837e-06
Arpc1b	0.965826	6.75837e-06
Rnf13	0.965085	1.35489e-12
Rora	0.96336	3.08577e-09
Asun	0.96336	0.000475027
Glud1	0.961316	9.42805e-31
Pcca	0.958446	0.000146404
Ss18	0.958446	0.000146404
Wls	0.954776	1.47869e-06
Cyfip1	0.953269	2.28838e-10
Nup214	0.951437	7.0765e-05
Orai1	0.950735	0.000365883
Lap3	0.948558	1.88616e-07
Epdr1	0.947807	1.11107e-06
Col4a2	0.946265	3.10379e-07
Arhgef25	0.946265	0.000576624
Emx2	0.946265	0.000576624
Enpp2	0.944962	8.45088e-08
Tmem87a	0.944962	8.45088e-08
Id4	0.944572	3.23109e-12
Nek7	0.943847	0.000177847
Cnn2	0.942037	5.40731e-05
Fbln1	0.942037	5.40731e-05
Stxbp4	0.942037	5.40731e-05
Epb4.1l2	0.941728	3.74183e-08
Tsc22d4	0.940153	3.55413e-21
Anxa5	0.939508	4.73125e-06
Sp1	0.939508	0.000280945
Ptgr2	0.938192	8.58977e-05
Nr3c1	0.937969	7.16522e-12
Tmod3	0.937655	1.03274e-09
Cd302	0.93718	2.58326e-05
Cyba	0.934735	0.00044281
Idh2	0.932689	3.56204e-06
Cdc42ep4	0.932404	1.01346e-06
Smc4	0.929458	2.5814e-13
Tnpo1	0.929458	1.64872e-06
Zdhhc6	0.929458	0.000215105
Naa16	0.929458	0.00069642
4931406P16Rik	0.92683	2.0816e-07
Ptprm	0.924471	0.000339135
Ramp2	0.924067	3.42397e-07
Aldoc	0.922585	1.4593e-18
Rilpl1	0.920408	0.000164248
Mmd2	0.920127	3.66262e-21
Slc12a2	0.919749	6.80137e-08
Ppt2	0.918987	0.000533404
Txnip	0.917036	3.2367e-09
Fubp3	0.915759	1.1176e-05
Egfl7	0.912929	0.000837006
Entpd5	0.912929	0.000837006
Dag1	0.912651	2.02148e-11
Glul	0.909655	7.5143e-34
Slc16a1	0.908067	5.03325e-07
2310022B05Rik	0.907819	1.9934e-12
Irak1	0.905607	1.34723e-05
Nek6	0.903979	6.30178e-06
2018-09-02	0.903657	2.64169e-18
Ak3	0.901287	7.31068e-08
Poglut1	0.901287	2.15276e-05
Trim9	0.90076	7.79912e-16
Tfdp2	0.899477	0.000150101
Tspan18	0.896668	0.00100123
Atp1b2	0.893407	1.18878e-15
Ctdsp2	0.892644	0.000113854
Hadha	0.888215	5.39829e-07
Eed	0.888215	0.000763619
Abcb9	0.887494	0.000371259
Ier2	0.887494	0.000371259
Tmem184b	0.887494	0.000371259
Gxylt1	0.886898	0.000179459
Tank	0.886898	0.000179459
Arl6ip6	0.884758	1.93838e-06
Arap2	0.883712	1.44192e-08
Lxn	0.880668	7.35431e-10
Tor2a	0.880668	1.45444e-05
Cers2	0.880668	6.50616e-05
Frmd6	0.880668	0.000581367
Mbnl2	0.877757	7.36494e-09
Naf1	0.87497	0.000102758
Anxa6	0.874476	0.000213799
Zfp664	0.873667	3.80972e-11
Asah1	0.87355	3.48517e-07
Cep110	0.873177	0.000907776
Rrm2	0.873177	0.000907776
AI854517	0.871779	8.11037e-06
Wbp1l	0.867765	6.03399e-06
Pkd2	0.867765	0.000335189
Slc26a2	0.866483	0.00069013
Hsd17b4	0.862206	4.20939e-08
Cd151	0.862206	0.000253829
Nebl	0.862206	0.000253829
Tjp1	0.861799	2.06799e-05
Cdc42se1	0.861375	9.71844e-08
Phlpp1	0.860465	0.00052384
Sfrp1	0.85937	1.98244e-13
Rcn1	0.856336	3.0337e-10
Sil1	0.855026	0.000396976
Ostf1	0.854557	6.92405e-05
Glb1	0.852497	0.000144762
Gsg1l	0.852497	0.000816061
Twf1	0.851126	4.38957e-15
Kctd5	0.850515	9.13948e-10
Gng5	0.849415	0.00166841
Rrbp1	0.849266	5.77037e-21
Igfbp4	0.848233	5.46965e-09
Cep112	0.84722	0.000618796
Tram1	0.846957	1.3093e-08
Slc1a4	0.846142	1.18347e-10
Tnk2	0.843763	0.0012672
Prex1	0.84328	2.90962e-05
Tshz1	0.843057	5.17042e-07
Myh9	0.842447	0.000468524
Smim15	0.841033	4.60796e-09
Pitrm1	0.838704	0.000961332
Tcp11l2	0.838704	0.000961332
Plxnb2	0.837651	0.000128717
Tmco3	0.837651	0.000128717
Sos2	0.837288	4.60176e-05
Tmpo	0.836368	6.14432e-07
Hey1	0.834148	0.000267345
Mthfd1	0.834148	0.000267345
Ano10	0.834148	0.00196131
Prkab1	0.834148	0.00196131
Sncaip	0.834148	0.00196131
Rab31	0.832496	2.70132e-09
Tpm4	0.832496	2.70132e-09
Nfic	0.832294	3.13301e-08
Cav1	0.830906	7.25036e-05
2810055G20Rik	0.829375	0.00148839
Fstl1	0.826843	1.67409e-10
Wnk1	0.826473	6.23932e-10
Bet1	0.824098	0.000113797
H2afv	0.822848	2.03746e-12
Mospd2	0.821245	0.000854348
Cbfb	0.820259	1.91623e-06
Slc1a2	0.819789	1.98791e-30
Sox6	0.819707	0.0002366
0610009O20Rik	0.81911	0.00229639
Nphp1	0.81911	0.00229639
Sparc	0.818985	3.87734e-25
Mknk2	0.81519	0.00174159
Trp53inp1	0.81519	0.00174159
Wscd1	0.813095	1.22083e-07
Cachd1	0.811675	0.000367972
Fam53a	0.811675	0.00131957
Jun	0.810762	2.30166e-12
Rnaseh2b	0.809379	7.48675e-05
Hmgn5	0.808045	6.45792e-09
2018-09-08	0.807761	1.4518e-05
Pisd	0.80724	5.58965e-05
Angpt1	0.805633	4.58222e-07
Txndc5	0.805244	4.1652e-05
Mfap2	0.803707	5.22923e-08
Prdx6	0.803578	3.99718e-14
Hexim1	0.803578	1.41678e-06
Peli2	0.800625	0.000429797
Igfbp7	0.79843	0.000323581
Polr2a	0.796408	0.00024324
Ap3m1	0.795589	6.82721e-06
Snx5	0.795589	6.82721e-06
Lipa	0.793657	0.000879556
Cav2	0.790939	1.4728e-05
Topbp1	0.789696	0.000500574
Ifit2	0.789696	0.00311183
Oard1	0.789696	0.00311183
Evi5	0.78861	2.52941e-13
Tbcel	0.788522	7.9929e-06
Acadvl	0.787959	0.000376848
Tmem164	0.787959	0.000376848
Hibadh	0.785751	3.14196e-05
Cdkn2aip	0.785358	0.00178628
Usp19	0.785358	0.00178628
Sema6d	0.784877	0.000212606
Trp53	0.784877	0.000212606
Zkscan3	0.784408	2.28998e-06
Spred1	0.782855	7.25762e-09
Ece1	0.781504	9.34019e-06
Grb10	0.781038	8.89693e-05
2018-09-09	0.780584	6.85893e-06
Efhd2	0.779926	6.6307e-05
Gpx7	0.779926	6.6307e-05
Prdx4	0.779713	5.02524e-06
Tdp2	0.778885	0.000581374
Ano6	0.777596	0.000437707
Rasip1	0.776407	0.000329057
Sdcbp	0.776124	4.72758e-11
A230046K03Rik	0.776124	2.00586e-05
Dnajc3	0.775307	3.25e-13
Rock1	0.773209	1.26628e-10
Creg1	0.772454	4.28774e-06
Btbd7	0.772454	0.00206797
Cep85l	0.772454	0.00206797
4931406C07Rik	0.771628	7.70847e-05
Syne2	0.771628	7.70847e-05
Wnt7a	0.771234	0.00156478
Lhfp	0.770126	1.19569e-06
Tor1aip2	0.769442	3.15614e-05
Etfdh	0.769115	0.000893009
Snx19	0.769115	0.000893009
Gusb	0.766555	0.000381267
Slc35f5	0.763944	0.00011993
Foxo1	0.762885	6.65519e-05
Zfp26	0.761123	0.0041554
Grn	0.759715	5.81348e-06
Plod3	0.759715	0.0023864
Diap2	0.759113	0.00180614
Lzts2	0.758565	0.00136556
S100a13	0.758565	0.00136556
2810006K23Rik	0.757608	0.000777829
Sdc2	0.757187	2.22321e-07
Tmed1	0.756439	0.000330938
Csgalnact1	0.75498	7.70702e-05
Cxxc5	0.754204	8.55154e-11
Nf1	0.753107	3.59158e-06
Zbtb20	0.751347	2.31653e-22
Mlec	0.751243	5.14025e-09
2610507B11Rik	0.75082	3.4152e-10
Cald1	0.747137	1.4571e-05
Myl12a	0.747137	3.6368e-05
Yes1	0.747137	0.000286319
Isg20l2	0.747137	0.000508081
Usp25	0.747137	0.000508081
Pds5a	0.747137	0.000896139
1810030O07Rik	0.747137	0.00274528
Zdhhc4	0.747137	0.00274528
Irf2	0.747137	0.00362264
S100a11	0.747137	0.00362264
Sap30	0.747137	0.00362264
Palmd	0.747137	0.00477678
Prps2	0.747137	0.00477678
Ttyh1	0.745313	5.3283e-29
Igfbp2	0.744614	1.91702e-16
Bnip2	0.741942	6.87858e-07
Clint1	0.741339	3.51367e-06
Golph3	0.739354	0.000102742
Ech1	0.738553	0.000246964
B2m	0.738403	3.56159e-08
Tspan9	0.73792	0.000439268
Atxn7	0.736326	0.00136415
Bckdhb	0.735302	0.00238503
Fhl2	0.734714	0.00314851
Wdr83	0.734714	0.00314851
Exosc3	0.733343	0.00547267
Lmo2	0.733343	0.00547267
Rgs20	0.732248	4.73967e-07
Stk3	0.732099	8.8011e-05
Clu	0.732034	2.41492e-20
Lypla1	0.731136	0.000158653
Ctbp2	0.730042	0.000283864
Lrp6	0.730042	0.000283864
Dusp11	0.729924	1.75706e-10
Acadsb	0.729845	4.70283e-06
Scamp2	0.728088	1.64943e-05
Tmed4	0.728088	1.64943e-05
Bcl2l13	0.728088	0.000670642
Acap2	0.727592	2.24395e-05
Mrpl24	0.727069	3.04585e-05
Abat	0.726517	1.07149e-06
Cstf2	0.725934	5.57496e-05
Gnai2	0.725527	7.91118e-17
Emid1	0.725317	7.51841e-05
Dhrs1	0.724664	0.000101186
Pdia4	0.724322	3.35588e-09
Rdh10	0.723606	0.00272896
Sh3bp5l	0.723606	0.00272896
H2afy	0.722844	1.5206e-08
Hipk2	0.722444	0.000243783
Myadm	0.722444	0.00360027
2310011J03Rik	0.721161	0.0047453
Dhrs7	0.721161	0.0047453
Mcm7	0.721161	0.0047453
Dennd5a	0.720703	0.000434111
Slitrk2	0.718699	0.000767828
Sorbs1	0.718149	8.6334e-05
Klhl5	0.717723	2.09824e-09
Flna	0.717578	0.00101876
Tmed5	0.71741	5.28217e-08
Med7	0.716365	0.00134971
Scp2	0.714771	2.96831e-05
Rpa1	0.710769	0.000660514
Sesn3	0.709799	3.17057e-06
Cat	0.709396	2.50819e-05
Abhd2	0.709396	0.000877119
Pigt	0.708818	0.000178436
Lyrm5	0.708422	0.0054062
Slc35a4	0.708422	0.0054062
Zfp606	0.708422	0.0054062
Ier5	0.706315	0.00711396
Ankle2	0.705172	8.41354e-05
Degs1	0.704777	5.75177e-07
Edc3	0.704577	0.00203534
Dcn	0.702685	0.00268718
Dnaaf2	0.702685	0.00268718
Zc3hc1	0.70188	0.000753443
Sec63	0.701526	2.04876e-10
Szrd1	0.701327	0.000203895
Sptlc1	0.70018	0.000999754
Acsl6	0.700019	1.35261e-07
Tbc1d12	0.699884	0.000272775
Vangl2	0.698346	2.42172e-05
Rcbtb2	0.698346	0.00132448
Iqce	0.698346	0.00466714
Mpp2	0.698346	0.00466714
S100a1	0.696364	0.00175201
Slc20a1	0.695843	4.46324e-05
L2hgdh	0.695843	0.00614099
Gm2a	0.695311	3.47903e-06
Fads1	0.695229	4.2759e-08
Nrf1	0.694214	0.0023142
Nap1l3	-0.693679	2.25257e-59
Mapk10	-0.703696	5.64285e-64
Cdh8	-0.704672	8.46589e-50
Atl1	-0.723039	2.20811e-55
Celf5	-0.727953	3.55527e-84
2010107G23Rik	-0.73013	5.78308e-47
Tmem179	-0.738249	3.28364e-48
Micu3	-0.740941	1.25295e-48
Brinp1	-0.751076	2.79022e-45
Cacnb4	-0.754013	1.06185e-45
Fbxo25	-0.759861	1.52026e-46
Caln1	-0.77347	7.99286e-81
Tmtc4	-0.782916	5.4851e-50
Dmtn	-0.813636	6.67082e-58
Stx1a	-0.862301	7.52785e-60
