# Supplementary material for: Deletion of Topoisomerase 1 in excitatory neurons causes genomic instability and early onset neurodegeneration
Source: Nat Commun. 2020 Apr 23;11:1962. doi: 10.1038/s41467-020-15794-9 (PMC7181881; doi:10.1038/s41467-020-15794-9)
Supplement: Supplementary file 5 — Supplementary Data 2 [file 41467_2020_15794_MOESM5_ESM.xlsx]

## Sheet: Sheet1
Supplementary Data 2. List of differentially expressed genes in the excitatory neurons cluster identified by single-cell RNA-seq
	Expression	log2 f.c.	adj. p-value	long gene (>100 kb)t
Top1	2.74164	-1.99787	2.96771e-38	76867
Robo2	3.12752	-1.09839	1.00359e-11	518607
Syt1	10.6861	-1.09436	2.0234e-10	513326
Hmgcs1	7.1147	-0.976738	3.58714e-12	17616
Mef2c	24.169	-0.945569	1.73969e-09	163652
Cdkl2	2.6381	-0.931075	9.41517e-10	36969
Stmn2	30.2837	-0.921274	3.24003e-13	52078
Cadm2	5.55503	-0.866791	1.68552e-07	965488
Pcdha2	4.97741	-0.845015	1.19537e-08	248456
S100a10	1.74376	-0.839236	1.22753e-06	9529
Sept7	5.20919	-0.807005	3.04194e-08	56117
Serinc1	8.00788	-0.805182	1.45979e-07	16754
Lsamp	4.97903	-0.799014	1.30495e-06	612872
Celf2	8.12919	-0.784975	5.63212e-09	857082
Calr	4.14783	-0.779808	2.3449e-07	4844
Satb2	2.25857	-0.773074	4.53307e-06	177354
Nefm	2.27925	-0.76969	0.000586674	5460
Rtn4	7.79275	-0.763769	1.31996e-06	51517
Ptprd	3.05964	-0.746164	1.12454e-06	2270659
Calm1	32.7771	-0.724819	3.83489e-10	10266
Fut9	4.77655	-0.718522	2.55812e-05	190671
Zmat2	2.26496	-0.71163	4.53307e-06	5738
Hspa5	3.50927	-0.704204	3.51952e-06	4440
Zeb2	2.85201	-0.700431	1.8066e-05	129646
Cspg5	2.63263	-0.699401	5.67594e-06	18794
Chgb	3.32945	-0.695997	1.78695e-05	13795
Oxct1	5.03073	-0.694748	7.23934e-06	128917
Stmn3	8.31277	-0.692418	1.68552e-07	8042
Pgm2l1	6.85757	-0.689191	0.000106851	51266
Satb1	2.02645	-0.687657	0.00212783	97104
Mllt11	5.24791	-0.685463	4.34448e-07	10134
Tubb2a	9.89757	-0.679176	3.47537e-07	3731
Nrxn1	8.01094	-0.672846	1.30363e-05	1059159
Calm2	22.224	-0.667025	2.24009e-06	13535
Grm5	3.63958	-0.665715	9.84512e-05	550896
Pja2	5.46819	-0.662494	5.75386e-06	50869
Nudt4	3.10651	-0.656279	4.80141e-05	17161
Tubb5	10.8452	-0.649625	1.77651e-07	4382
Csnk1a1	4.89455	-0.647909	7.23934e-06	32718
Ntm	4.56379	-0.643785	0.000353207	967166
Fam115a	4.52669	-0.639607	8.8227e-06	20513
Cdc42	5.59055	-0.636784	1.41479e-05	38064
Rab3c	4.08087	-0.632126	0.00247664	226019
Eid1	5.4482	-0.629798	3.53421e-06	2543
Apc	7.91911	-0.629352	7.59219e-05	101207
Ywhaq	3.02903	-0.624794	3.10201e-05	27108
Gprasp1	2.9249	-0.622311	0.000309042	60777
Sc4mol	1.98957	-0.621648	0.000353207	15434
Kif1a	4.47293	-0.616504	0.000115225	86410
Kifap3	5.34653	-0.616494	7.53009e-05	137422
Rtn3	6.912	-0.616058	6.67701e-05	57397
Sqle	2.22724	-0.615881	0.00016235	16102
Rala	3.97046	-0.614266	9.15083e-05	63643
Erc2	4.11429	-0.612423	0.000199025	856096
Neurod6	5.15412	-0.611396	7.42255e-06	3445
Cplx2	7.17742	-0.606586	0.00062478	12566
Arl6ip1	6.00074	-0.606093	0.000153438	10736
Tuba1a	29.4412	-0.600382	1.73969e-09	3655
Capza2	3.32828	-0.592444	0.00016235	29439
Camk4	2.97162	-0.592416	0.00247627	256727
Gpm6a	9.01479	-0.592067	4.06298e-05	281445
Ncald	3.47466	-0.589403	0.00138227	426254
Psma7	2.90994	-0.586804	3.98038e-05	6027
Cd24a	6.12109	-0.582763	0.000129711	5097
0610010F05Rik	2.58505	-0.582494	0.000714078	59856
Opcml	3.19114	-0.582013	0.000657777	1133780
1700020I14Rik	4.16955	-0.581799	0.00104936	6449
Cnrip1	3.27452	-0.579985	0.00106857	27439
Syt11	4.36297	-0.579346	0.000811337	27899
App	11.7476	-0.578437	0.00424449	219272
Crmp1	11.0858	-0.578203	4.75526e-05	50106
Tubb2b	6.87179	-0.577104	1.8066e-05	3347
Scn2a1	3.82621	-0.573879	0.00117176	97003
Stmn4	7.18333	-0.572791	6.55233e-05	17306
Matr3	5.93057	-0.569155	0.000242153	29888
Gpm6b	4.6071	-0.566082	0.00106386	150091
Tenm2	3.12039	-0.56546	0.0015066	937575
Psmb1	2.12832	-0.564983	0.000941501	22556
3110047P20Rik	2.25152	-0.563774	0.00586365	161441
Gtf2h5	2.6646	-0.560467	0.000586674	5658
Klf6	3.58718	-0.559637	0.00182772	8905
Rab6a	4.59196	-0.558859	0.00085889	33683
Tcf4	9.62213	-0.556947	0.000714078	343476
Atp2a2	2.94775	-0.556934	0.000821342	48713
Snca	6.36491	-0.556826	0.00239074	98283
Tmem30a	2.77215	-0.55618	0.00127708	24490
Zbtb18	3.52889	-0.55534	0.0022494	6106
Mtpn	4.56268	-0.551966	0.00117156	31065
Eif4g2	4.07938	-0.551354	0.00106646	15046
Ppp3cb	5.31972	-0.550196	0.00280897	47260
Uchl1	4.87791	-0.544168	0.000133453	11114
Nell2	4.54193	-0.543275	0.00164205	309257
Hmgcr	3.85746	-0.542535	0.00295887	21973
Cst3	4.19229	-0.541936	0.000242559	3737
Map9	7.80922	-0.541165	0.00109967	37197
Pcsk2	2.18794	-0.540435	0.0027358	270150
Kcnq3	2.25455	-0.540152	0.00755562	291310
Gap43	23.8281	-0.540048	0.000227164	92091
Akt3	1.91179	-0.538921	0.00460287	226653
Ttc3	20.1175	-0.535991	0.00160974	98483
Pafah1b1	7.03633	-0.531839	0.00272533	50436
Gnao1	8.98041	-0.529877	0.000353207	158551
Hsp90ab1	14.8505	-0.529287	9.84512e-05	5484
Snap25	3.693	-0.527395	0.00729826	68979
Hsp90b1	5.43658	-0.52658	0.00406736	14604
Eif3a	5.11971	-0.526207	0.000999741	29578
Gnas	7.37172	-0.525526	0.00016235	62423
Fkbp3	3.10241	-0.525334	0.0021765	11507
Scd2	4.39761	-0.524914	0.00329533	13187
Arhgdig	2.05276	-0.523775	0.00370696	2168
Magee1	1.92117	-0.523174	0.00629699	3516
Ccdc104	2.156	-0.522261	0.00319107	25737
Hsp90aa1	5.41293	-0.520517	0.00117604	5360
Ank2	5.50146	-0.519497	0.00495164	76846
Snap91	2.7441	-0.517173	0.00587538	116055
Map4	2.87808	-0.51575	0.00495164	152181
Bzw1	3.24719	-0.513337	0.00247664	13413
Akap9	8.12809	-0.513147	0.00337659	152019
Calm3	4.50434	-0.509561	0.00182772	8654
Arpc2	4.7782	-0.504137	0.000586674	31664
Ccdc47	2.32653	-0.503535	0.00567628	17012
Dynll1	3.69172	-0.502266	0.00097954	3881
Ndrg4	3.53647	-0.500186	0.00980116	12083
Slc39a10	2.53504	-0.511187	0.011879	45966
Cntn1	4.10849	-0.53163	0.0136017	290803
Nefl	2.50997	-0.596841	0.0147793	3854
Cplx1	1.73103	-0.508247	0.0168515	31474
Nrxn3	2.05481	-0.522222	0.0256327	1540426
Epha4	3.61236	-0.504672	0.0293597	147904
Sv2b	1.5595	-0.508356	0.0302407	194368
Serpine2	2.10746	-0.505725	0.0483486	64345
Rps2	2.56017	0.570119	4.80141e-05	1865
