# Supplementary material for: Deletion of Topoisomerase 1 in excitatory neurons causes genomic instability and early onset neurodegeneration
Source: Nat Commun. 2020 Apr 23;11:1962. doi: 10.1038/s41467-020-15794-9 (PMC7181881; doi:10.1038/s41467-020-15794-9)
Supplement: Supplementary file 6 — Supplementary Data 3 [file 41467_2020_15794_MOESM6_ESM.xlsx]

## Sheet: Sheet1
Supplementary Data 3. Summary of CNVs identified in P7 WT and Top1 cKO neurons
Genotype	Chromosome	Start	End	Cell	Copy_number	Size
WT	13	60143239	68679638	filtered.TAG_CB_ACGTCAATCGTTGCTC.1	3	8536399
WT	16	1	5007993	filtered.TAG_CB_CAACCTCTCCTCGCTA.1	3	5007992
WT	16	1	5521812	filtered.TAG_CB_CACACCTGTCTCTCGT.1	3	5521811
WT	18	1	18317233	filtered.TAG_CB_CAGCTGGTCTATGCAG.1	3	18317232
WT	17	31695005	40935200	filtered.TAG_CB_CGAGCACAGCACACAG.1	3	9240195
WT	8	70877965	77706787	filtered.TAG_CB_CGGAGTCTCTTCACGC.1	3	6828822
WT	14	39889650	45952347	filtered.TAG_CB_CGGGTCATCCATTTGT.1	3	6062697
WT	17	34451457	40935200	filtered.TAG_CB_CTCACACTCTGGTGAT.1	3	6483743
WT	6	129243774	134762442	filtered.TAG_CB_CTGTTTAAGGGTCTCC.1	3	5518668
WT	2	172518826	182113224	filtered.TAG_CB_GGATGTTAGCGTGTGA.1	3	9594398
WT	15	65339861	77147540	filtered.TAG_CB_GGGCATCCACGGAATG.1	3	11807679
WT	13	61273058	76720933	filtered.TAG_CB_TAGTTGGAGGCTAGTG.1	3	15447875
WT	14	39328042	45952347	filtered.TAG_CB_TATCAGGTCGGAGAGT.1	3	6624305
WT	17	1	23996330	filtered.TAG_CB_TGGCGCACACTTGCTC.1	3	23996329
WT	2	65853826	71633228	filtered.TAG_CB_ACTTTCAGTAAACAGT.1	1	5779402
WT	6	49787134	54933302	filtered.TAG_CB_ATTCTACCATCCAGCG.1	1	5146168
WT	2	131753101	142397291	filtered.TAG_CB_CCCTCCTGTACAATAG.1	1	10644190
WT	6	1	5908871	filtered.TAG_CB_CCTCAGTCAAGGGATC.1	1	5908870
WT	6	8667940	29227603	filtered.TAG_CB_CCTCAGTCAAGGGATC.1	1	20559663
WT	6	38704310	44772508	filtered.TAG_CB_CCTCAGTCAAGGGATC.1	1	6068198
WT	6	72070063	82974879	filtered.TAG_CB_CCTCAGTCAAGGGATC.1	1	10904816
WT	6	93505019	105187126	filtered.TAG_CB_CCTCAGTCAAGGGATC.1	1	11682107
WT	3	75903623	81936783	filtered.TAG_CB_CGATGGCTCCACAGAT.1	1	6033160
WT	16	58594723	66448314	filtered.TAG_CB_GACACGCAGAGCGAAA.1	1	7853591
WT	3	104032836	121527457	filtered.TAG_CB_GCATGCGTCTACGTGA.1	1	17494621
WT	3	146594410	151843886	filtered.TAG_CB_GCATGCGTCTACGTGA.1	1	5249476
WT	5	37944448	45587554	filtered.TAG_CB_GCATGCGTCTACGTGA.1	1	7643106
WT	17	73589257	81531547	filtered.TAG_CB_GCATGCGTCTACGTGA.1	1	7942290
WT	5	15889703	22405995	filtered.TAG_CB_GGACATTCAGTAATCC.1	1	6516292
WT	5	66744949	73313608	filtered.TAG_CB_GGACATTCAGTAATCC.1	1	6568659
WT	12	75575797	81332632	filtered.TAG_CB_GTCCTCAGTGATCCTA.1	1	5756835
WT	1	1	5798905	filtered.TAG_CB_TATCAGGTCGGAGAGT.1	1	5798904
WT	1	68618455	73902101	filtered.TAG_CB_TATCAGGTCGGAGAGT.1	1	5283646
WT	5	146457969	151834684	filtered.TAG_CB_TATCAGGTCGGAGAGT.1	1	5376715
KO	12	17104585	24592684	filtered.TAG_CB_AACTGGTGTCATGTTG.1	6	7488099
KO	12	17104585	24592684	filtered.TAG_CB_GCTCTGTGTCTCTCTG.1	5	7488099
KO	12	17104585	25108986	filtered.TAG_CB_GACGTGCAGACCGATG.1	4	8004401
KO	7	31585738	39700209	filtered.TAG_CB_AACTGGTGTCATGTTG.1	3	8114471
KO	8	68117025	74976896	filtered.TAG_CB_AACTGGTGTCATGTTG.1	3	6859871
KO	11	51197381	60702003	filtered.TAG_CB_AACTGGTGTCATGTTG.1	3	9504622
KO	18	1	9162983	filtered.TAG_CB_AAGGAGCAGTTAGCGG.1	3	9162982
KO	6	120290526	125562348	filtered.TAG_CB_ACCGTAAGTCATGCTA.1	3	5271822
KO	19	1	9999299	filtered.TAG_CB_AGAATAGTCATCACTT.1	3	9999298
KO	6	121317984	133044509	filtered.TAG_CB_AGAGCGAGTACCAACT.1	3	11726525
KO	14	40455206	53807941	filtered.TAG_CB_AGGGTGATCTGCTGAA.1	3	13352735
KO	13	59110646	68679638	filtered.TAG_CB_ATCATGGTCCTCATCG.1	3	9568992
KO	6	119263441	132403384	filtered.TAG_CB_ATCTGCCTCCCACGGA.1	3	13139943
KO	1	82479433	88873989	filtered.TAG_CB_CAACCAACATCCCTTG.1	3	6394556
KO	14	41013612	47519634	filtered.TAG_CB_CAACCAACATCCCTTG.1	3	6506022
KO	13	60143239	68679638	filtered.TAG_CB_CAAGAAAGTGCCATTA.1	3	8536399
KO	13	61273058	70260207	filtered.TAG_CB_CAGCTGGAGGACGAAA.1	3	8987149
KO	12	1	5715776	filtered.TAG_CB_CAGCTGGTCTATTGCT.1	3	5715775
KO	13	64891591	75074105	filtered.TAG_CB_CAGGTGCGTAACGGCA.1	3	10182514
KO	12	113097483	120129022	filtered.TAG_CB_CCACTACCATGAGACG.1	3	7031539
KO	13	59623616	68679638	filtered.TAG_CB_CCACTACCATGAGACG.1	3	9056022
KO	16	1	6548743	filtered.TAG_CB_CCCATACCAGTTCCGG.1	3	6548742
KO	13	61273058	70787218	filtered.TAG_CB_CCTAGCTCATGCCATA.1	3	9514160
KO	2	171997286	178920308	filtered.TAG_CB_CGACTTCGTGGAGCTA.1	3	6923022
KO	7	1	46956557	filtered.TAG_CB_CGACTTCGTGGAGCTA.1	3	46956556
KO	2	97281844	103085397	filtered.TAG_CB_CTACGTCTCCAGGAAG.1	3	5803553
KO	3	89828594	107762859	filtered.TAG_CB_CTAGCCTGTACCTTGA.1	3	17934265
KO	19	1	11013867	filtered.TAG_CB_CTAGCCTGTACCTTGA.1	3	11013866
KO	3	90339266	99305608	filtered.TAG_CB_CTCAGAAGTGACCAAG.1	3	8966342
KO	16	1	5007993	filtered.TAG_CB_CTCAGAAGTTACGCGC.1	3	5007992
KO	18	1	7489686	filtered.TAG_CB_GAACCTATCCGTACCT.1	3	7489685
KO	18	1	9742134	filtered.TAG_CB_GATCAGTTCACGTATG.1	3	9742133
KO	5	8748890	15889702	filtered.TAG_CB_GCATGTAGTTGGTGAG.1	3	7140812
KO	3	89828594	97011151	filtered.TAG_CB_GCTCTGTGTCTCTCTG.1	3	7182557
KO	5	9847134	15889702	filtered.TAG_CB_GCTGCAGAGCAGACTG.1	3	6042568
KO	3	88745478	98752483	filtered.TAG_CB_GCTGCGAAGAATGTGT.1	3	10007005
KO	3	89323235	101934494	filtered.TAG_CB_GCTTGAAGTGTTCGAT.1	3	12611259
KO	14	39328042	45952347	filtered.TAG_CB_GCTTGAAGTGTTCGAT.1	3	6624305
KO	16	92900195	98207768	filtered.TAG_CB_GGAAAGCCATATCGTG.1	3	5307573
KO	13	60669501	70787218	filtered.TAG_CB_GGCTGGTCAACGCGCT.1	3	10117717
KO	17	35016776	40331823	filtered.TAG_CB_GGGATGAGTAAGATGT.1	3	5315047
KO	18	1	7489686	filtered.TAG_CB_GGGCACTGTAATGACA.1	3	7489685
KO	2	173034312	182113224	filtered.TAG_CB_GGGTTGCGTCAACCTA.1	3	9078912
KO	9	77964040	93198407	filtered.TAG_CB_GTACGTATCCTCTGTG.1	3	15234367
KO	14	41013612	54352329	filtered.TAG_CB_GTACTTTCAGACACAG.1	3	13338717
KO	2	173034312	182113224	filtered.TAG_CB_GTTCATTCAACACCGC.1	3	9078912
KO	3	91525212	99867264	filtered.TAG_CB_TATCAGGAGCGAACTG.1	3	8342052
KO	7	1	44410840	filtered.TAG_CB_TCGGGACTCGCACAGC.1	3	44410839
KO	7	1	39700209	filtered.TAG_CB_TCGTAGATCAGGACAG.1	3	39700208
KO	12	113097483	120129022	filtered.TAG_CB_TCGTAGATCAGGACAG.1	3	7031539
KO	14	41013612	53807941	filtered.TAG_CB_TCGTAGATCAGGACAG.1	3	12794329
KO	4	143366213	148612247	filtered.TAG_CB_TGAAAGAAGTCGACTT.1	3	5246034
KO	14	40455206	47519634	filtered.TAG_CB_TGAAAGACATCCCAAA.1	3	7064428
KO	7	139002480	145441459	filtered.TAG_CB_TGACAACGTCTACATG.1	3	6438979
KO	3	88745478	99305608	filtered.TAG_CB_TGACTAGCAACGGCTC.1	3	10560130
KO	1	84650429	89900187	filtered.TAG_CB_TGCGGGTTCGTCTAAG.1	3	5249758
KO	6	126607565	136822614	filtered.TAG_CB_TGGCCAGAGTGTTGAA.1	3	10215049
KO	7	1	49788452	filtered.TAG_CB_TTGCCGTCACTCATGA.1	3	49788451
KO	6	27676372	37665797	filtered.TAG_CB_AACTCAGGTCGCTGTG.1	1	9989425
KO	1	25727132	43433513	filtered.TAG_CB_AACTGGTGTCATGTTG.1	1	17706381
KO	11	28043706	40287037	filtered.TAG_CB_AACTGGTGTCATGTTG.1	1	12243331
KO	15	89696626	96549627	filtered.TAG_CB_AACTGGTGTCATGTTG.1	1	6853001
KO	1	54163845	64253352	filtered.TAG_CB_ACGCCAGTCCACAGCG.1	1	10089507
KO	2	80478269	90923999	filtered.TAG_CB_AGAATAGTCATCACTT.1	1	10445730
KO	2	135985170	143484398	filtered.TAG_CB_ATCTGCCTCCCACGGA.1	1	7499228
KO	12	42136609	49411838	filtered.TAG_CB_CAACCAACATCCCTTG.1	1	7275229
KO	4	125791151	134668605	filtered.TAG_CB_CAAGTTGGTCAAGCAG.1	1	8877454
KO	14	118800875	124902244	filtered.TAG_CB_CAAGTTGGTCAAGCAG.1	1	6101369
KO	1	5222936	13599774	filtered.TAG_CB_CACAGGCAGCCATGCC.1	1	8376838
KO	11	62756457	69474952	filtered.TAG_CB_CAGCTGGTCTATTGCT.1	1	6718495
KO	18	66338095	73254856	filtered.TAG_CB_CTAGCCTGTACCTTGA.1	1	6916761
KO	11	102311946	122082543	filtered.TAG_CB_CTGGTCTTCTGTTGTT.1	1	19770597
KO	11	17276301	23663750	filtered.TAG_CB_GACTGCGGTAGACCAG.1	1	6387449
KO	15	60997104	66458433	filtered.TAG_CB_GCAGTTACAGGCCTTG.1	1	5461329
KO	9	22486588	35153019	filtered.TAG_CB_GCATGTACAACTCATG.1	1	12666431
KO	19	7972278	16463515	filtered.TAG_CB_GCATGTACAACTCATG.1	1	8491237
KO	15	65926618	72400553	filtered.TAG_CB_GCTGCAGAGCAGACTG.1	1	6473935
KO	6	142185211	149736546	filtered.TAG_CB_GGCGACTGTTTAGCAC.1	1	7551335
KO	11	30232237	42510795	filtered.TAG_CB_GGCTGGTCAACGCGCT.1	1	12278558
KO	19	11575710	21247453	filtered.TAG_CB_GTACTCCTCCTCCTGA.1	1	9671743
KO	2	70608417	76778579	filtered.TAG_CB_TACTCATGTAAACAGT.1	1	6170162
KO	3	121527458	129480226	filtered.TAG_CB_TGAAAGACATCCCAAA.1	1	7952768
KO	6	140039291	149736546	filtered.TAG_CB_TGAAAGACATCCCAAA.1	1	9697255
KO	8	107950796	116734002	filtered.TAG_CB_TGGACGCTCTATGGTG.1	1	8783206
KO	7	66938927	75396026	filtered.TAG_CB_TTGCCGTCACTCATGA.1	1	8457099
KO	3	153420705	160039680	filtered.TAG_CB_TTGCGTCGTCCTCGGA.1	1	6618975
