# Supplementary material for: Deletion of Topoisomerase 1 in excitatory neurons causes genomic instability and early onset neurodegeneration
Source: Nat Commun. 2020 Apr 23;11:1962. doi: 10.1038/s41467-020-15794-9 (PMC7181881; doi:10.1038/s41467-020-15794-9)
Supplement: Supplementary file 8 — Source Data [file 41467_2020_15794_MOESM8_ESM.xlsx]

## Sheet: Fig 1b
Fig 1b
Top1 wt				Top1 het				Top1 cKO
P0	P7	P15		P0	P7	P15		P0	P7	P15
1.672	3.25	7		1.239	4.65	6.8		1.436	2.1	4
1.3102	3.35	7.2		1.439	4.7	6.5		1.1702	2.65	4.4
1.471	5.85	4.6		1.3354	4.9	8.8		1.239	3.65	5
1.2234	5.1	10.1		1.45	5.15	9.2		1.314	3.35	4.05
1.619	4.85	8.6		1.195	5.6	9.2		1.406	2.8	4.2
1.2354	4.85	5.15		1.34	5.3	8.1		1.332	3.18	3.45
1.748	5.5	4.5			4	7.4			2.65	3.75
1.376	4.1	7.5			3.79	8.35			2.8	3.75
1.31	4.35	7.7			3.44	8.45			3.9	3.75
1.438	3.75	6.75			4.51	6.4			3.95	3.55
	4.1	7.85			4.43	4.85			4.05	2.8
	4.65	8.3			3.5	7.45			3.4	4
	4.75	8.25			3.65	7.6			3.55
	4.45	8			3.55	7.45			3.55
	4.65	7.8			4.65	7.3			2.9
	4.65	6.7			4.85	5.55			2.9
	4.75	8			4.8	5.95			1.8
	4.7	8.4			4.85	6.75
	4.31	6.1			5.55	5.55
	3.25	6.5			4.75	6.95
	3.55	6.25			4.85
	5.1	6.2			5.15
	5.05	6.5			3
	5.75	6.58			3.95
	5.15	6.28			4.25
	5.6	7.1			3.95
	5.5	5.97			4.35
	4.3	6.8
	4.45	3.93
	4.95	4.52
	4.4	3.07
	3.4	6.49
	3.9	8.41
	4.3	4.53
	5.05	4.38
	4.55	5.97
	3.7	6.8
	4.65
	4.8
	4.45
	4.95

## Sheet: Fig 1c
Fig 1b
Days elapsed	Top1 KO	Top1 HET	Top1 WT
17	1				1=dead
21	1				0=alive
20	1
19	1
18	1
21	1
20	1
8	1
15	1
8	1
18	1
18	1
16	1
12	1
17	1
17	1
17	1
24	1
24	1
23	1
22	1
22	1
23	1
21	1
100		0
100		0
100		0
100		0
100		0
100		0
100		0
100		0
100		0
100		0
100		0
100		0
100		0
100		0
100		0
100		0
100		0
100		0
100		0
100		0
100		0
100		0
100		0
100		0
100			0
100			0
100			0
100			0
100			0
100			0
100			0
100			0
100			0
100			0
100			0
100			0
100			0
100			0
100			0
100			0
100			0
100			0
100			0
100			0
100			0
100			0
100			0
100			0

## Sheet: Fig 1d
Fig 1d
P7 righting assay				P12 geotaxis assay
Top1 wt	Top1 het	Top1 cKO		Top1 wt	Top1 het	Top1 cKO
1.53	7.83	26.7333		3.8	4.44	60
1.70667	1.43	54.0533		4.63	7.55	60
1.23333	2.23	4.20667		5.8	5.66	60
1.66667	2.07	26.95		6.58	3.7	60
2.08333	1.6	2.50333		6.28	4.29	60
3.69667	12.6	4.52333		7.1	4.28	60
3.73	6.30667	3.32333		5.97	2.75	60
3.91333	4.58667	6.15333		6.8	3.43	56.14
2.03	5.3	42.1067		3.93	4.4	56.33
3.93667	2.33	42.11		4.52	6.8
2.06333	3.63667	15.24
2.47	1.93667	26.01
1.87667	2.25667	60

## Sheet: Fig 2a
Fig 2a
Top1 wt					Top1 het					Top1 cKO
P0	P7	P12	P15		P0	P7	P12	P15		P0	P7	P12	P15
0.115	0.318	0.343	0.402		0.1047	0.276	0.327	0.3654		0.1125	0.197	0.171	0.185
0.1132	0.3008	0.359	0.397		0.104	0.2824	0.318			0.1134	0.2177	0.164	0.195
0.1119	0.293	0.351	0.39		0.107	0.2835	0.374			0.114	0.164	0.194	0.18
0.103	0.2858	0.358	0.416		0.104	0.244	0.331			0.11	0.138		0.192
0.111	0.246	0.341	0.404		0.107	0.204				0.106	0.149		0.197
0.1026	0.223	0.357	0.457		0.1	0.243				0.1125	0.174		0.192
0.1135	0.225	0.395	0.422		0.107	0.249				0.111	0.196		0.188
0.0978	0.265	0.378	0.401		0.111	0.267				0.096	0.183		0.159
0.118	0.258		0.388		0.0985	0.254				0.095	0.172		0.186
0.107	0.267		0.4364		0.116	0.259				0.093	0.213		0.1547
0.111	0.233		0.3661		0.1033	0.283				0.0992	0.247
	0.238		0.3552		0.1062	0.29				0.107	0.198
	0.242		0.3141		0.106					0.0981	0.2036
	0.31				0.106					0.1025	0.187
	0.272									0.1007
	0.3034									0.102
	0.3187									0.0994
	0.3086
	0.284
	0.271
	0.28
	0.292

## Sheet: Fig 3b
Fig 3b
	all layers					L2-4						L5						L6
	P0	P2	P7	P15			P0	P2	P7	P15			P0	P2	P7	P15			P0	P2	P7	P15
Top1 wt	441.148	589.074	864.307	958.127		Top1 wt	113.746	178.092	339.717	464.953		Top1 wt	115.407	141.975	186.394	189.854		Top1 wt	154.153	221.266	290.593	246.312
	463.98	562.92	698.669	898.909			109.734	159.411	208.812	406.83			111.256	125.785	181.828	179.891			176.293	217.115	261.949	264.578
	474.774	543.409	820.719	726.206			120.25	180.168	277.309	331.553			108.488	120.804	195.943	167.716			196.635	200.509	303.462
Top1 het	407.845	572.191	837.323	851.853		Top1 het	101.984	172.003	316.331	400.741		Top1 het	103.23	138.654	193.037	163.839		Top1 het	161.256	221.266	291.838	241.33
	437.459	535.937	735.066	970.305			119.56	176.431	266.931	422.882			114.715	129.522	147.511	207.567			176.57	187.225	281.46	306.648
	405.723	524.036	910.663	990.785			90.0377	152.907	308.582	432.845			104.614	109.18	221.681	207.013			171.127	210.057	347.605	295.575
Top1 cKO	436.167	514.756	646.777	447.79		Top1 cKO	106.966	166.052	278.969	285.242		Top1 cKO	94.835	123.707	114.576	37.639		Top1 cKO	154.43	190.128	208.812	103.878
	501.342	479.617	639.304	549.082			127.861	139.762	259.458	312.733			96.2187	109.595	125.924	51.4765			167.576	185.011	216.561	156.09
	493.593	467.163	577.727	475.495			139.485	156.09	223.48	260.168			100.739	107.519	123.433	48.3247			177.262	176.432	184.181	144.347
								138.377												168.406

## Sheet: Fig 3d
Fig 3d
	P0	P2	P7	P15
Top1 wt	41.33	52.7	34.67	8
	42.67	54.7	33	12.33
	44	42.7	35	12.33
Top1 het	54.67	41.7	34.33	14.67
	46	40	41.33	10.33
	46.67	48.7	29.67
Top1 cKO	48	21	14.33	0
	43.33	53	7.67	0
	36	38	9	0
		29

## Sheet: Fig 3e
Fig 3e
	P0	P2	P7	P15
Top1 wt	57.29	36.7	42.77	21.41
	42.9	35.3	45.33	38.13
	45.79	34.5	42	34.13
Top1 het	44	42.9	47.59	32.89
	56.41	32.6	49.79	43.2
	55.12	32	45.93
Top1 cKO	51.95	26.6	26.29	0
	54.94	22.7	20.4	0
	65.94	30.8	21.37	0
		20.6

## Sheet: Fig 5f
Fig 5f
	L2-4			L5			L6
	WT	cKO		WT	cKO		WT	cKO
	29.6085	31.3442		42.4756	16.0188		29.1884	13.4944
	27.04	29.2431		43.4827	19.3735		36.7146	20.848
	32.179	20.062		25.6122	10.8915		28.4928	12.4492
	43.6904	20.5279		30.5829	12.2391		25.5555	12.4028
	42.8077	27.1262		30.7971	19.5557		26.407	17.6551
	43.2829	38.7543		30.7332	19.187		27.1138	22.3739
	49.9792	30.2087		34.0714	14.2962		31.7019	15.0594
	37.4038	22.6733		34.4749	16.0938		22.434	14.0729
	35.299	40.9991		34.8781	19.7125		15.141	19.6063
	33.4751	33.2067		46.0184	17.0075		15.9067	24.0229
	29.1005	35.9276		55.8122	24.6079		21.2733	22.9532
	27.2172	44.4955			28.4999			19.7915
	26.7841	21.5771			24.9285
		34.0509			27.3647

## Sheet: Fig 6a
Fig 6a
WT	cKO
8.40189	41.7067
0.738004	22.9617
0.539163	33.1133

## Sheet: Fig 6c
Fig 6c
	Top1 wt			Top1 cKO
L 2-3	6.54134	0.437954	0.15949	30	11.88	19.9933
L 5	11.216	1.09555	0.928897	33.0533	27.025	35.89
L 6	7.44835	0.680513	0.529101	47.98	29.98	43.4567

[truncated: 19 more sheets: Fig 7a, Fig 7b, Fig 8a, Fig. 8b, Fig. 8c, Fig 8e, Fig 9a, Fig 9b, Table 1, Fig S2a, Fig S2b, Fig. S3a, Fig. S3b, Fig. S4 b, Fig. S5a, Fig. S5b, Fig. S6b, Fig S6 d, Fig. S7 ]
